# Supplementary material for: Inducing and tuning Kondo screening in a narrow-electronic-band system
Source: Nat Commun. 2022 Apr 20;13:2156. doi: 10.1038/s41467-022-29891-4 (PMC9021272; doi:10.1038/s41467-022-29891-4)
Supplement: Supplementary file 3 — Source Data [file 41467_2022_29891_MOESM3_ESM.zip]

Archive with 5 entries (5 files):
- Source Data Fig. 1.xlsx
- Source Data Fig. 2.xlsx
- Source Data Fig. 3.xlsx
- Source Data Fig. 4.xlsx
- Source Data Fig. 5.xlsx
