# Supplementary material for: Inducing and tuning Kondo screening in a narrow-electronic-band system
Source: Nat Commun. 2022 Apr 20;13:2156. doi: 10.1038/s41467-022-29891-4 (PMC9021272; doi:10.1038/s41467-022-29891-4)
Supplement: Supplementary file 3 — Source Data [file 41467_2022_29891_MOESM3_ESM.zip › Source Data Fig. 1.xlsx]

## Sheet: Figs. 1f and 1i
Fig. 1f green curve			Fig. 1f purple curve			Fig. 1i green curve			Fig. 1i purple curve
Bias voltage (mV)	dI/dV (arb. units)		Bias voltage (mV)	dI/dV (arb. units)		Bias voltage (mV)	dI/dV (arb. units)		Bias voltage (mV)	dI/dV (arb. units)
-500	1.48084		-500	1.01764		-500	1.19843		-500	1.64245
-498	1.47721		-498	1.00886		-498	1.18398		-498	1.59024
-496	1.44344		-496	1.001		-496	1.18249		-496	1.57327
-494	1.42386		-494	0.985831		-494	1.18979		-494	1.53362
-492	1.42583		-492	1.00318		-492	1.18922		-492	1.48934
-490	1.40165		-490	1.01435		-490	1.18581		-490	1.44529
-488	1.38056		-488	1.00441		-488	1.20237		-488	1.39011
-486	1.37834		-486	1.01808		-486	1.17726		-486	1.33872
-484	1.3403		-484	1.00039		-484	1.16247		-484	1.29719
-482	1.32953		-482	0.997896		-482	1.18176		-482	1.25251
-480	1.33442		-480	0.994204		-480	1.15093		-480	1.22918
-478	1.30951		-478	0.988441		-478	1.13498		-478	1.23147
-476	1.28738		-476	0.978117		-476	1.17322		-476	1.17134
-474	1.28388		-474	0.986388		-474	1.13506		-474	1.14372
-472	1.26399		-472	1.00871		-472	1.16551		-472	1.13382
-470	1.25267		-470	0.988284		-470	1.13075		-470	1.07998
-468	1.2363		-468	1.00479		-468	1.14139		-468	1.04783
-466	1.22986		-466	0.989024		-466	1.16122		-466	1.00324
-464	1.21589		-464	0.974602		-464	1.1575		-464	0.972991
-462	1.19521		-462	0.967479		-462	1.18906		-462	0.965075
-460	1.18357		-460	0.950111		-460	1.14499		-460	0.968244
-458	1.17791		-458	0.942605		-458	1.16663		-458	0.896085
-456	1.14672		-456	0.942155		-456	1.14816		-456	0.908874
-454	1.13715		-454	0.945809		-454	1.15595		-454	0.87678
-452	1.12263		-452	0.919751		-452	1.18085		-452	0.848154
-450	1.11925		-450	0.936783		-450	1.13948		-450	0.824663
-448	1.10044		-448	0.922772		-448	1.18253		-448	0.826404
-446	1.09945		-446	0.886202		-446	1.15883		-446	0.795848
-444	1.07869		-444	0.900307		-444	1.18333		-444	0.779262
-442	1.06405		-442	0.872346		-442	1.19193		-442	0.758394
-440	1.06083		-440	0.875722		-440	1.16591		-440	0.767138
-438	1.04025		-438	0.868816		-438	1.18536		-438	0.717051
-436	1.01084		-436	0.846112		-436	1.21542		-436	0.705962
-434	1.012		-434	0.828633		-434	1.207		-434	0.713717
-432	1.00536		-432	0.840781		-432	1.20472		-432	0.711566
-430	0.980151		-430	0.831404		-430	1.196		-430	0.70141
-428	0.97565		-428	0.805693		-428	1.18832		-428	0.698049
-426	0.981026		-426	0.806105		-426	1.19924		-426	0.650761
-424	0.957621		-424	0.786673		-424	1.20329		-424	0.67692
-422	0.956368		-422	0.767968		-422	1.22521		-422	0.662785
-420	0.933285		-420	0.757641		-420	1.20714		-420	0.664253
-418	0.919059		-418	0.751271		-418	1.22289		-418	0.696719
-416	0.912673		-416	0.744214		-416	1.22705		-416	0.670114
-414	0.904958		-414	0.717228		-414	1.23488		-414	0.655305
-412	0.89928		-412	0.712539		-412	1.23468		-412	0.698175
-410	0.88255		-410	0.695846		-410	1.22422		-410	0.694976
-408	0.873759		-408	0.688782		-408	1.22268		-408	0.705964
-406	0.853279		-406	0.668461		-406	1.23191		-406	0.669869
-404	0.837321		-404	0.658282		-404	1.24229		-404	0.69122
-402	0.837784		-402	0.655542		-402	1.24378		-402	0.686339
-400	0.83241		-400	0.618492		-400	1.26347		-400	0.709405
-398	0.810891		-398	0.622922		-398	1.25888		-398	0.730598
-396	0.80281		-396	0.59649		-396	1.25159		-396	0.713244
-394	0.798791		-394	0.577209		-394	1.27594		-394	0.742581
-392	0.784098		-392	0.579854		-392	1.25119		-392	0.749559
-390	0.774777		-390	0.545566		-390	1.28062		-390	0.753355
-388	0.765422		-388	0.544397		-388	1.25862		-388	0.765086
-386	0.758588		-386	0.543627		-386	1.27364		-386	0.777072
-384	0.747441		-384	0.506406		-384	1.28112		-384	0.777021
-382	0.75277		-382	0.487346		-382	1.28543		-382	0.824207
-380	0.74717		-380	0.476004		-380	1.28885		-380	0.826396
-378	0.725564		-378	0.458686		-378	1.26477		-378	0.802673
-376	0.717885		-376	0.443851		-376	1.29231		-376	0.855512
-374	0.712378		-374	0.421405		-374	1.28564		-374	0.859351
-372	0.705314		-372	0.414572		-372	1.28335		-372	0.876928
-370	0.693198		-370	0.400195		-370	1.3009		-370	0.91268
-368	0.687325		-368	0.392956		-368	1.29824		-368	0.883505
-366	0.689499		-366	0.367616		-366	1.28765		-366	0.911253
-364	0.674782		-364	0.344643		-364	1.29082		-364	0.950433
-362	0.668915		-362	0.334355		-362	1.29821		-362	0.987222
-360	0.653178		-360	0.324242		-360	1.31153		-360	0.999175
-358	0.652354		-358	0.289465		-358	1.26431		-358	1.00439
-356	0.665018		-356	0.289148		-356	1.32179		-356	0.995069
-354	0.648175		-354	0.273122		-354	1.2931		-354	1.04205
-352	0.651667		-352	0.261348		-352	1.30646		-352	1.03232
-350	0.640111		-350	0.24528		-350	1.31111		-350	1.07546
-348	0.64393		-348	0.228388		-348	1.292		-348	1.08218
-346	0.637671		-346	0.215348		-346	1.30591		-346	1.10674
-344	0.641398		-344	0.206363		-344	1.30526		-344	1.12034
-342	0.63855		-342	0.200223		-342	1.30711		-342	1.1486
-340	0.621125		-340	0.184959		-340	1.32283		-340	1.17126
-338	0.634764		-338	0.179018		-338	1.3311		-338	1.19843
-336	0.621699		-336	0.171081		-336	1.3104		-336	1.17668
-334	0.62171		-334	0.169851		-334	1.32113		-334	1.23413
-332	0.627243		-332	0.177002		-332	1.29728		-332	1.24144
-330	0.624396		-330	0.168717		-330	1.32768		-330	1.26359
-328	0.618175		-328	0.156527		-328	1.31809		-328	1.2597
-326	0.609479		-326	0.170391		-326	1.29839		-326	1.26616
-324	0.614408		-324	0.152691		-324	1.3224		-324	1.30306
-322	0.60978		-322	0.165282		-322	1.32507		-322	1.29185
-320	0.610954		-320	0.177246		-320	1.33741		-320	1.32793
-318	0.614478		-318	0.188177		-318	1.31478		-318	1.35055
-316	0.621126		-316	0.184188		-316	1.31247		-316	1.3255
-314	0.626908		-314	0.198398		-314	1.33295		-314	1.3452
-312	0.611449		-312	0.229356		-312	1.30853		-312	1.37333
-310	0.617229		-310	0.235827		-310	1.32499		-310	1.34254
-308	0.630368		-308	0.260033		-308	1.31832		-308	1.34901
-306	0.62037		-306	0.263461		-306	1.32363		-306	1.36183
-304	0.63811		-304	0.293917		-304	1.32477		-304	1.37928
-302	0.632991		-302	0.355163		-302	1.3369		-302	1.37239
-300	0.635659		-300	0.3623		-300	1.32051		-300	1.3576
-298	0.631605		-298	0.399199		-298	1.33338		-298	1.35059
-296	0.631037		-296	0.430315		-296	1.34651		-296	1.42165
-294	0.633045		-294	0.442086		-294	1.33163		-294	1.34971
-292	0.640318		-292	0.516846		-292	1.33763		-292	1.38487
-290	0.643298		-290	0.515		-290	1.33448		-290	1.37517
-288	0.638387		-288	0.548021		-288	1.3471		-288	1.36431
-286	0.647003		-286	0.576007		-286	1.33627		-286	1.37583
-284	0.653394		-284	0.626777		-284	1.31494		-284	1.34613
-282	0.670702		-282	0.684791		-282	1.35416		-282	1.35692
-280	0.660816		-280	0.705328		-280	1.35695		-280	1.35749
-278	0.664159		-278	0.757588		-278	1.34621		-278	1.32145
-276	0.672932		-276	0.803884		-276	1.34068		-276	1.32343
-274	0.6736		-274	0.878252		-274	1.35464		-274	1.33634
-272	0.686222		-272	0.916738		-272	1.33813		-272	1.30117
-270	0.692754		-270	0.917983		-270	1.32788		-270	1.30227
-268	0.698233		-268	0.951802		-268	1.34427		-268	1.31739
-266	0.704441		-266	1.04512		-266	1.36275		-266	1.29332
-264	0.713522		-264	1.01556		-264	1.35014		-264	1.2852
-262	0.729636		-262	1.08414		-262	1.36009		-262	1.26658
-260	0.725276		-260	1.12505		-260	1.34032		-260	1.27108
-258	0.743136		-258	1.15915		-258	1.34754		-258	1.26292
-256	0.756982		-256	1.21277		-256	1.32838		-256	1.22885
-254	0.759976		-254	1.27994		-254	1.35102		-254	1.242
-252	0.774506		-252	1.30902		-252	1.34789		-252	1.24902
-250	0.793765		-250	1.34029		-250	1.33567		-250	1.17738
-248	0.793233		-248	1.38022		-248	1.35223		-248	1.21049
-246	0.816768		-246	1.43963		-246	1.34508		-246	1.20896
-244	0.841647		-244	1.48942		-244	1.35768		-244	1.1599
-242	0.854256		-242	1.52918		-242	1.34309		-242	1.17793
-240	0.850685		-240	1.56356		-240	1.34146		-240	1.16162
-238	0.862826		-238	1.61189		-238	1.34135		-238	1.16522
-236	0.888572		-236	1.66924		-236	1.34848		-236	1.13776
-234	0.911974		-234	1.67844		-234	1.34946		-234	1.13875
-232	0.922378		-232	1.73964		-232	1.33771		-232	1.13305
-230	0.921173		-230	1.75153		-230	1.34014		-230	1.1149
-228	0.943484		-228	1.79137		-228	1.35151		-228	1.11856
-226	0.950164		-226	1.83344		-226	1.33048		-226	1.1104
-224	0.985791		-224	1.88382		-224	1.33889		-224	1.09472
-222	0.99732		-222	1.89866		-222	1.33898		-222	1.07569
-220	0.987046		-220	1.92835		-220	1.3211		-220	1.0817
-218	1.01015		-218	1.96095		-218	1.32713		-218	1.09395
-216	1.02633		-216	1.96934		-216	1.32154		-216	1.06536
-214	1.02329		-214	1.99943		-214	1.31064		-214	1.05505
-212	1.04052		-212	2.0136		-212	1.30936		-212	1.05148
-210	1.05911		-210	2.02113		-210	1.31093		-210	1.04374
-208	1.06436		-208	2.05699		-208	1.30068		-208	1.02745
-206	1.07402		-206	2.07633		-206	1.27015		-206	1.03568
-204	1.10859		-204	2.07969		-204	1.28933		-204	1.03773
-202	1.10371		-202	2.10735		-202	1.25504		-202	0.988002
-200	1.09634		-200	2.08582		-200	1.25531		-200	1.01848
-198	1.11683		-198	2.10971		-198	1.26587		-198	1.02667
-196	1.12581		-196	2.1252		-196	1.24068		-196	0.987991
-194	1.12264		-194	2.09406		-194	1.24007		-194	0.988093
-192	1.15365		-192	2.075		-192	1.2309		-192	0.971082
-190	1.15568		-190	2.07752		-190	1.23562		-190	0.982893
-188	1.16354		-188	2.06521		-188	1.20629		-188	0.964342
-186	1.17525		-186	2.05558		-186	1.19141		-186	0.967414
-184	1.16689		-184	2.02813		-184	1.15443		-184	0.96013
-182	1.1764		-182	1.96428		-182	1.14738		-182	0.931656
-180	1.16633		-180	1.89872		-180	1.14422		-180	0.935385
-178	1.1683		-178	1.85455		-178	1.11956		-178	0.924485
-176	1.16706		-176	1.78935		-176	1.10317		-176	0.935015
-174	1.19619		-174	1.69273		-174	1.10281		-174	0.914045
-172	1.18006		-172	1.65021		-172	1.06565		-172	0.890573
-170	1.21307		-170	1.56517		-170	1.07401		-170	0.895986
-168	1.19002		-168	1.46989		-168	1.05062		-168	0.913964
-166	1.20038		-166	1.39614		-166	1.01567		-166	0.883818
-164	1.1892		-164	1.29644		-164	1.01064		-164	0.890837
-162	1.20113		-162	1.21636		-162	0.981475		-162	0.867184
-160	1.20773		-160	1.13841		-160	0.949264		-160	0.890346
-158	1.21223		-158	1.06833		-158	0.937652		-158	0.870577
-156	1.21858		-156	1.00326		-156	0.952544		-156	0.876719
-154	1.20366		-154	0.929063		-154	0.895869		-154	0.840391
-152	1.17876		-152	0.869696		-152	0.885837		-152	0.846039
-150	1.21107		-150	0.805378		-150	0.882896		-150	0.849308
-148	1.19195		-148	0.779015		-148	0.842641		-148	0.847445
-146	1.20181		-146	0.737181		-146	0.831655		-146	0.830612
-144	1.16496		-144	0.69433		-144	0.805038		-144	0.838474
-142	1.1827		-142	0.672257		-142	0.797674		-142	0.83105
-140	1.16094		-140	0.636315		-140	0.783796		-140	0.80158
-138	1.17587		-138	0.608363		-138	0.766422		-138	0.816111
-136	1.15784		-136	0.585054		-136	0.744667		-136	0.801096
-134	1.14523		-134	0.554455		-134	0.73885		-134	0.782214
-132	1.15275		-132	0.54648		-132	0.720002		-132	0.802137
-130	1.12664		-130	0.523641		-130	0.700168		-130	0.802227
-128	1.12767		-128	0.499111		-128	0.659619		-128	0.7832
-126	1.10712		-126	0.491126		-126	0.665675		-126	0.780931
-124	1.09522		-124	0.474547		-124	0.641373		-124	0.788275
-122	1.07001		-122	0.450845		-122	0.622026		-122	0.776296
-120	1.05691		-120	0.435742		-120	0.600964		-120	0.782057
-118	1.03368		-118	0.42563		-118	0.568646		-118	0.761371
-116	1.01483		-116	0.400456		-116	0.566661		-116	0.767097
-114	0.993392		-114	0.390843		-114	0.533831		-114	0.744333
-112	0.97413		-112	0.381741		-112	0.537127		-112	0.749796
-110	0.954355		-110	0.361093		-110	0.515991		-110	0.755988
-108	0.935166		-108	0.348647		-108	0.49659		-108	0.767557
-106	0.905196		-106	0.339317		-106	0.496128		-106	0.74553
-104	0.890927		-104	0.319567		-104	0.492798		-104	0.783487
-102	0.871443		-102	0.30465		-102	0.444089		-102	0.758114
-100	0.853829		-100	0.289624		-100	0.441105		-100	0.793471
-98.0001	0.834612		-98.0001	0.281429		-98	0.450234		-98	0.798285
-96	0.813279		-96	0.274551		-96	0.434925		-96	0.758927
-94	0.803049		-94	0.256209		-94	0.412349		-94	0.76661
-92	0.786971		-92	0.243455		-92	0.403158		-92	0.78468
-90	0.772053		-90	0.233624		-90	0.397079		-90	0.774182
-88	0.75806		-88	0.224367		-88	0.408546		-88	0.798621
-86	0.733081		-86	0.211948		-86	0.390163		-86	0.807317
-84.0001	0.716961		-84.0001	0.198443		-84	0.363689		-84	0.800186
-82	0.702448		-82	0.193887		-82	0.370087		-82	0.820445
-80	0.684148		-80	0.185733		-80	0.367853		-80	0.815423
-78	0.678824		-78	0.170281		-78	0.367853		-78	0.815479
-76	0.660916		-76	0.168281		-76	0.356302		-76	0.817042
-74	0.642341		-74	0.155266		-74	0.349795		-74	0.815522
-72	0.617992		-72	0.144714		-72	0.327119		-72	0.832472
-70.0001	0.615106		-70.0001	0.142813		-70	0.331681		-70	0.817361
-68	0.597821		-68	0.132628		-68	0.334573		-68	0.825553
-66	0.588194		-66	0.126953		-66	0.326308		-66	0.859737
-64	0.576983		-64	0.118228		-64	0.323097		-64	0.859245
-62	0.562081		-62	0.115386		-62	0.329365		-62	0.849459
-60	0.564972		-60	0.112406		-60	0.295212		-60	0.841861
-58	0.560258		-58	0.101735		-58	0.311999		-58	0.845376
-56.0001	0.550109		-56.0001	0.099296		-56	0.290664		-56	0.854527
-54	0.543628		-54	0.0933794		-54	0.29751		-54	0.849161
-52	0.536546		-52	0.0925616		-52	0.296106		-52	0.830094
-50	0.528136		-50	0.0866332		-50	0.282887		-50	0.83827
-48	0.531982		-48	0.0805375		-48	0.292042		-48	0.817656
-46	0.529744		-46	0.0815173		-46	0.297727		-46	0.819078
-44	0.52357		-44	0.075116		-44	0.293782		-44	0.816352
-42.0001	0.521022		-42.0001	0.0719558		-42	0.283101		-42	0.849484
-40	0.517706		-40	0.0690425		-40	0.295471		-40	0.823379
-38	0.513193		-38	0.0663661		-38	0.285198		-38	0.826481
-36	0.50685		-36	0.0595184		-36	0.276162		-36	0.815976
-34	0.50894		-34	0.0541085		-34	0.274913		-34	0.827092
-32	0.496505		-32	0.0533692		-32	0.280546		-32	0.825793
-30	0.498404		-30	0.045139		-30	0.272487		-30	0.834815
-28	0.498017		-28	0.040895		-28	0.279248		-28	0.83785
-26	0.495732		-26	0.0368819		-26	0.265223		-26	0.810761
-24	0.494457		-24	0.0331828		-24	0.274911		-24	0.833068
-22	0.492348		-22	0.0298549		-22	0.276242		-22	0.840446
-20	0.486971		-20	0.0277312		-20	0.265093		-20	0.837612
-18	0.470726		-18	0.0262441		-18	0.280967		-18	0.837063
-16	0.472224		-16	0.0214903		-16	0.26154		-16	0.819285
-14	0.460917		-14	0.0187178		-14	0.263996		-14	0.844529
-12	0.456223		-12	0.0178026		-12	0.263356		-12	0.864229
-10	0.435022		-10	0.0139973		-9.99999	0.261573		-10	0.877257
-8.00002	0.411968		-8.00002	0.0118495		-7.99999	0.254634		-8	0.930737
-6.00004	0.374165		-6.00004	0.00824051		-5.99998	0.237634		-6	1.05745
-4.00001	0.335938		-4.00001	0.00633622		-3.99998	0.258861		-4	1.21652
-2.00003	0.297325		-2.00003	0.00462347		-1.99997	0.24669		-2	1.39473
0	0.267941		0	0.00353948		0	0.259066		3.88578e-13	1.51427
1.99997	0.256236		1.99997	0.00323836		2.00003	0.253664		2	1.5267
3.99998	0.275767		3.99998	0.000307378		4.00001	0.266353		4	1.44279
5.99998	0.296759		5.99998	0.00298051		6.00004	0.287146		6	1.30158
7.99999	0.329422		7.99999	0.0027108		8.00002	0.313711		8	1.18385
9.99999	0.342387		9.99999	0.000165016		10	0.319478		10	1.10432
12	0.358243		12	-0.000716727		12	0.32918		12	1.06173
14	0.37469		14	0.00235477		14	0.333247		14	0.989326
16	0.385339		16	-0.000496153		16	0.321923		16	0.97064
18	0.39524		18	0.000211983		18	0.34793		18	0.951634
20	0.406498		20	0.00314896		20	0.343646		20	0.898537
22	0.41146		22	0.000414501		22	0.361613		22	0.85253
24	0.425493		24	0.00268738		24	0.348092		24	0.843537
26	0.435007		26	0.00143144		26	0.349498		26	0.810803
28	0.445999		28	0.00119489		28	0.363418		28	0.774347
30	0.448542		30	0.000982562		30	0.362593		30	0.763395
32	0.455095		32	6.22641e-05		32	0.364563		32	0.729667
34	0.464353		34	0.00519631		34	0.379067		34	0.718451
36	0.481304		36	0.00138439		36	0.374186		36	0.728433
38	0.492857		38	0.00280911		38	0.376964		38	0.715926
40	0.49828		40	-0.00112879		40	0.378777		40	0.70413
42	0.511279		42	0.00218485		42.0001	0.38412		42	0.706663
44	0.52414		44	0.00102507		44	0.401672		44	0.716843
46	0.533483		46	0.00309775		46	0.400157		46	0.713724
48	0.547857		48	0.00258536		48	0.391166		48	0.700913
50	0.554926		50	0.000608915		50	0.416748		50	0.702029
52	0.568097		52	0.00112155		52	0.431608		52	0.707661
54	0.57212		54	0.000124242		54	0.468068		54	0.711106
56	0.577848		56	0.00160135		56.0001	0.44936		56	0.717374
58	0.593238		58	0.00150677		58	0.468152		58	0.696856
60	0.611495		60	-0.000543773		60	0.460934		60	0.730145
62	0.615139		62	-0.00285504		62	0.470955		62	0.708541
64	0.621179		64	-0.000120373		64	0.495931		64	0.668649
66	0.62915		66	-0.000218253		66	0.4968		66	0.709594
68	0.642408		68	5.97595e-05		68	0.509526		68	0.696651
70	0.639545		70	0.0020876		70.0001	0.510006		70	0.684414
72	0.6405		72	-0.000431753		72	0.546808		72	0.666961
74	0.649418		74	-0.000619158		74	0.562494		74	0.654751
76	0.648634		76	0.000876394		76	0.571829		76	0.665984
78	0.655836		78	8.81557e-05		78	0.582136		78	0.652236
80	0.660079		80	0.000620566		80	0.584882		80	0.647801
82	0.658725		82	-0.000518895		82	0.605742		82	0.636779
84	0.662375		84	0.00178848		84.0001	0.613616		84	0.623253
86	0.662279		86	0.000130874		86	0.63663		86	0.59476
88	0.670166		88	-0.000994465		88	0.645507		88	0.613066
90	0.660737		90	0.0010544		90	0.668457		90	0.583874
92	0.668696		92	0.0024964		92	0.655507		92	0.584106
94	0.675774		94	0.00172441		94	0.663894		94	0.584426
96	0.691248		96	0.000628981		96	0.679142		96	0.546518
98	0.693495		98	0.00112625		98.0001	0.696161		98	0.540957
100	0.692411		100	0.000486901		100	0.722166		100	0.536781
102	0.694126		102	0.000332299		102	0.719799		102	0.524495
104	0.696194		104	0.00225914		104	0.731588		104	0.51368
106	0.707187		106	0.00262019		106	0.752309		106	0.484829
108	0.701736		108	0.00201929		108	0.747371		108	0.472283
110	0.708377		110	0.00309761		110	0.791905		110	0.457012
112	0.702791		112	0.00366027		112	0.778541		112	0.440798
114	0.697096		114	0.0056498		114	0.795037		114	0.442094
116	0.697983		116	0.00398183		116	0.81138		116	0.442562
118	0.699715		118	0.00236422		118	0.818659		118	0.425859
120	0.69811		120	0.00311261		120	0.820955		120	0.423318
122	0.694758		122	0.00470603		122	0.837246		122	0.39609
124	0.703318		124	0.00770513		124	0.865759		124	0.397152
126	0.7015		126	0.00801216		126	0.849793		126	0.379836
128	0.710572		128	0.00681737		128	0.890946		128	0.368112
130	0.710064		130	0.00924396		130	0.895876		130	0.354322
132	0.715619		132	0.00925091		132	0.898009		132	0.367249
134	0.71585		134	0.010204		134	0.923587		134	0.356134
136	0.732206		136	0.0135443		136	0.942112		136	0.333909
138	0.741439		138	0.013577		138	0.936593		138	0.326443
140	0.751763		140	0.0137755		140	0.950813		140	0.347596
142	0.747911		142	0.0148027		142	0.936611		142	0.334167
144	0.757034		144	0.0197415		144	0.944561		144	0.315222
146	0.75996		146	0.024497		146	0.965149		146	0.313768
148	0.772358		148	0.0281863		148	0.958963		148	0.307373
150	0.776441		150	0.0335324		150	0.975012		150	0.319977
152	0.782221		152	0.0426535		152	0.982487		152	0.309779
154	0.798291		154	0.0526155		154	0.981387		154	0.300525
156	0.814289		156	0.0686604		156	0.992073		156	0.300132
158	0.808743		158	0.0932999		158	0.966686		158	0.310948
160	0.833943		160	0.119046		160	0.994889		160	0.298325
162	0.822204		162	0.161923		162	0.978283		162	0.313938
164	0.851824		164	0.215685		164	0.973217		164	0.290616
166	0.858544		166	0.284435		166	1.00611		166	0.319614
168	0.872332		168	0.363918		168	1.00149		168	0.312033
170	0.898667		170	0.439869		170	1.00038		170	0.312341
172	0.90365		172	0.508587		172	0.999301		172	0.31262
174	0.936043		174	0.552397		174	0.995818		174	0.295805
176	0.957043		176	0.599038		176	1.00603		176	0.333059
178	0.958058		178	0.635589		178	0.986707		178	0.329656
180	0.984072		180	0.656694		180	0.987861		180	0.32386
182	0.994505		182	0.683304		182	0.974156		182	0.360237
184	1.0172		184	0.704931		184	0.983202		184	0.35621
186	1.01846		186	0.715732		186	0.986241		186	0.364862
188	1.04252		188	0.731488		188	0.967146		188	0.379068
190	1.05279		190	0.730478		190	0.974295		190	0.365761
192	1.05872		192	0.732843		192	0.970216		192	0.384288
194	1.08515		194	0.731331		194	0.974885		194	0.394718
196	1.07923		196	0.718381		196	0.95942		196	0.384864
198	1.09289		198	0.715851		198	0.953827		198	0.433441
200	1.10305		200	0.704607		200	0.9569		200	0.436776
202	1.10456		202	0.696243		202	0.962666		202	0.437296
204	1.1008		204	0.677176		204	0.951413		204	0.456443
206	1.10014		206	0.676732		206	0.93021		206	0.440382
208	1.10395		208	0.666144		208	0.949276		208	0.45578
210	1.10047		210	0.650734		210	0.929843		210	0.458576
212	1.10161		212	0.645485		212	0.938976		212	0.463777
214	1.10092		214	0.631892		214	0.952827		214	0.463531
216	1.09454		216	0.616018		216	0.951157		216	0.482924
218	1.09478		218	0.600946		218	0.928144		218	0.467621
220	1.08676		220	0.59418		220	0.947601		220	0.470647
222	1.08791		222	0.577973		222	0.940161		222	0.501883
224	1.09742		224	0.557708		224	0.938173		224	0.494477
226	1.10175		226	0.556835		226	0.9355		226	0.510237
228	1.10147		228	0.527974		228	0.95685		228	0.509321
230	1.10958		230	0.518573		230	0.931195		230	0.508999
232	1.10986		232	0.498651		232	0.94579		232	0.524563
234	1.11854		234	0.468626		234	0.954357		234	0.53325
236	1.12681		236	0.459056		236	0.966199		236	0.542546
238	1.11846		238	0.439988		238	0.967033		238	0.549178
240	1.11911		240	0.416036		240	0.962905		240	0.545694
242	1.12665		242	0.392643		242	0.953675		242	0.554432
244	1.11406		244	0.369264		244	0.977843		244	0.551427
246	1.12247		246	0.356356		246	0.987331		246	0.541631
248	1.12102		248	0.324668		248	0.977131		248	0.540902
250	1.12449		250	0.306246		250	0.985893		250	0.577271
252	1.13915		252	0.288106		252	0.972461		252	0.55664
254	1.13097		254	0.263756		254	0.977663		254	0.579363
256	1.14755		256	0.24708		256	0.984029		256	0.570519
258	1.13018		258	0.22966		258	0.987744		258	0.590739
260	1.13053		260	0.206984		260	0.985089		260	0.582369
262	1.13688		262	0.19417		262	0.99471		262	0.564634
264	1.11352		264	0.181307		264	0.985709		264	0.585555
266	1.13483		266	0.16321		266	0.962466		266	0.57884
268	1.12631		268	0.14592		268	0.993157		268	0.579041
270	1.12528		270	0.143311		270	0.980354		270	0.588165
272	1.12222		272	0.1262		272	0.981961		272	0.560284
274	1.10883		274	0.10828		274	0.971616		274	0.584504
276	1.11829		276	0.0981189		276	0.95629		276	0.591033
278	1.09772		278	0.0912574		278	0.966114		278	0.568889
280	1.09702		280	0.0784148		280	0.963953		280	0.559397
282	1.09331		282	0.0711983		282	0.973117		282	0.58164
284	1.08528		284	0.073728		284	0.971605		284	0.584609
286	1.08915		286	0.0684565		286	0.955553		286	0.585509
288	1.07894		288	0.0688647		288	0.987965		288	0.576325
290	1.07615		290	0.0665362		290	0.98532		290	0.579677
292	1.07988		292	0.0685508		292	0.981484		292	0.574817
294	1.05402		294	0.0745434		294	0.978704		294	0.558276
296	1.0705		296	0.075551		296	0.968525		296	0.559173
298	1.05755		298	0.0825148		298	0.973225		298	0.569988
300	1.05952		300	0.0918166		300	0.976805		300	0.583724
302	1.05806		302	0.0938546		302	0.957534		302	0.587441
304	1.04747		304	0.10051		304	0.960167		304	0.571363
306	1.05796		306	0.121089		306	0.981399		306	0.584178
308	1.05246		308	0.123721		308	0.972988		308	0.579969
310	1.05393		310	0.138584		310	0.979435		310	0.551277
312	1.04923		312	0.149118		312	0.979053		312	0.557529
314	1.02744		314	0.16535		314	0.97549		314	0.551206
316	1.06374		316	0.186392		316	0.945107		316	0.561381
318	1.03675		318	0.200068		318	0.953323		318	0.565911
320	1.04429		320	0.226705		320	0.938453		320	0.56491
322	1.04991		322	0.247238		322	0.926044		322	0.551502
324	1.02922		324	0.271917		324	0.943428		324	0.543912
326	1.03864		326	0.292825		326	0.931811		326	0.555585
328	1.0447		328	0.316425		328	0.947649		328	0.542887
330	1.04065		330	0.34298		330	0.916473		330	0.553839
332	1.03813		332	0.362474		332	0.935		332	0.576642
334	1.02861		334	0.404245		334	0.921456		334	0.561859
336	1.04631		336	0.435147		336	0.92758		336	0.564004
338	1.02396		338	0.462837		338	0.914762		338	0.596899
340	1.0382		340	0.480092		340	0.902616		340	0.553686
342	1.01383		342	0.503177		342	0.922183		342	0.549364
344	1.02076		344	0.52363		344	0.891918		344	0.595517
346	1.02558		346	0.541833		346	0.910607		346	0.574775
348	1.01341		348	0.561755		348	0.925463		348	0.5696
350	1.03699		350	0.577016		350	0.901977		350	0.609316
352	1.02397		352	0.588382		352	0.90925		352	0.584347
354	1.01199		354	0.599725		354	0.906261		354	0.604412
356	1.02619		356	0.616651		356	0.911128		356	0.581176
358	1.01584		358	0.627539		358	0.911002		358	0.588205
360	1.02091		360	0.628338		360	0.894198		360	0.596341
362	1.02373		362	0.64485		362	0.914715		362	0.585008
364	1.02462		364	0.654188		364	0.901238		364	0.624452
366	1.03728		366	0.670884		366	0.910878		366	0.640978
368	1.03268		368	0.679866		368	0.932579		368	0.64822
370	1.05168		370	0.689482		370	0.91442		370	0.642993
372	1.04347		372	0.691504		372	0.905837		372	0.651722
374	1.04727		374	0.688867		374	0.939576		374	0.647266
376	1.05212		376	0.695958		376	0.91229		376	0.695061
378	1.04653		378	0.701366		378	0.920404		378	0.658074
380	1.06082		380	0.702302		380	0.937731		380	0.676409
382	1.06875		382	0.709302		382	0.938529		382	0.678442
384	1.06583		384	0.712554		384	0.945069		384	0.680415
386	1.08561		386	0.724117		386	0.949784		386	0.71612
388	1.09223		388	0.726161		388	0.956277		388	0.736517
390	1.10303		390	0.727074		390	0.954873		390	0.740417
392	1.10044		392	0.723703		392	0.963271		392	0.757533
394	1.11234		394	0.717774		394	0.988621		394	0.750159
396	1.10742		396	0.734228		396	0.999893		396	0.758685
398	1.13006		398	0.718115		398	0.995091		398	0.73363
400	1.13858		400	0.730313		400	0.996267		400	0.774531
402	1.15028		402	0.742807		402	1.03899		402	0.810711
404	1.1661		404	0.735421		404	0.997245		404	0.814507
406	1.1599		406	0.737399		406	1.0164		406	0.815037
408	1.1779		408	0.746634		408	1.02889		408	0.818258
410	1.18938		410	0.720531		410	1.05744		410	0.856129
412	1.1875		412	0.733626		412	1.07676		412	0.841714
414	1.22015		414	0.73333		414	1.08576		414	0.862963
416	1.20904		416	0.720453		416	1.08728		416	0.884796
418	1.23281		418	0.748743		418	1.09798		418	0.900697
420	1.21024		420	0.725327		420	1.09373		420	0.880542
422	1.24633		422	0.73744		422	1.10358		422	0.91395
424	1.26673		424	0.740758		424	1.12806		424	0.917671
426	1.26939		426	0.736504		426	1.14394		426	0.927969
428	1.29841		428	0.752578		428	1.1107		428	0.959512
430	1.29375		430	0.729137		430	1.13295		430	0.957481
432	1.30458		432	0.749013		432	1.17664		432	0.979138
434	1.32257		434	0.742753		434	1.19244		434	1.00371
436	1.32137		436	0.742069		436	1.20341		436	1.01723
438	1.33829		438	0.747993		438	1.21527		438	0.98991
440	1.3609		440	0.741847		440	1.23155		440	1.04955
442	1.37329		442	0.753455		442	1.25894		442	1.01358
444	1.4011		444	0.751683		444	1.23484		444	1.02182
446	1.38649		446	0.764125		446	1.24209		446	1.05633
448	1.42226		448	0.772129		448	1.26218		448	1.04552
450	1.42888		450	0.769407		450	1.26697		450	1.0963
452	1.42446		452	0.770936		452	1.30696		452	1.06656
454	1.45569		454	0.775037		454	1.28792		454	1.10357
456	1.46092		456	0.764895		456	1.32823		456	1.09723
458	1.46387		458	0.786171		458	1.3419		458	1.06694
460	1.48385		460	0.782694		460	1.32268		460	1.10263
462	1.50036		462	0.781276		462	1.3787		462	1.11685
464	1.50566		464	0.802079		464	1.39054		464	1.10772
466	1.53496		466	0.81376		466	1.39466		466	1.13293
468	1.56883		468	0.803681		468	1.43423		468	1.13745
470	1.55404		470	0.823035		470	1.42118		470	1.16391
472	1.57205		472	0.821517		472	1.43241		472	1.15956
474	1.58257		474	0.82915		474	1.44675		474	1.17787
476	1.58679		476	0.830599		476	1.44896		476	1.17284
478	1.6039		478	0.834178		478	1.49238		478	1.18335
480	1.62651		480	0.840777		480	1.49039		480	1.17553
482	1.64037		482	0.872192		482	1.50965		482	1.21566
484	1.65653		484	0.858608		484	1.53523		484	1.22325
486	1.69957		486	0.859975		486	1.53943		486	1.24768
488	1.69007		488	0.875496		488	1.5242		488	1.24893
490	1.71099		490	0.866948		490	1.55686		490	1.28028
492	1.72071		492	0.879822		492	1.58226		492	1.26625
494	1.71941		494	0.894719		494	1.59187		494	1.30649
496	1.75634		496	0.904651		496	1.55931		496	1.29411
498	1.76214		498	0.905363		498	1.61991		498	1.30527
500	1.794		500	0.915912		500	1.618		500	1.32318
