# Supplementary material for: Inducing and tuning Kondo screening in a narrow-electronic-band system
Source: Nat Commun. 2022 Apr 20;13:2156. doi: 10.1038/s41467-022-29891-4 (PMC9021272; doi:10.1038/s41467-022-29891-4)
Supplement: Supplementary file 3 — Source Data [file 41467_2022_29891_MOESM3_ESM.zip › Source Data Fig. 2.xlsx]

## Sheet: Figs. 2b, 2d and 2e
Fig. 2b			Fig. 2d green curve			Fig. 2d purple curve			Fig. 2e	Vertical offest 0.13
Bias voltage (mV)	dI/dV (nS)		Bias voltage (mV)	dI/dV (nS)		Bias voltage (mV)	dI/dV (arb. units)		Bias voltage (mV)	dI/dV 01 (arb. units)	dI/dV 02 (arb. units)	dI/dV 03 (arb. units)	dI/dV 04 (arb. units)	dI/dV 05 (arb. units)	dI/dV 06 (arb. units)	dI/dV 07 (arb. units)	dI/dV 08 (arb. units)	dI/dV 09 (arb. units)	dI/dV 10 (arb. units)	dI/dV 11 (arb. units)	dI/dV 12 (arb. units)	dI/dV 13 (arb. units)	dI/dV 14 (arb. units)	dI/dV 15 (arb. units)	dI/dV 16 (arb. units)	dI/dV 17 (arb. units)	dI/dV 18 (arb. units)	dI/dV 19 (arb. units)	dI/dV 20 (arb. units)	dI/dV 21 (arb. units)	dI/dV 22 (arb. units)	dI/dV 23 (arb. units)	dI/dV 24 (arb. units)	dI/dV 25 (arb. units)	dI/dV 26 (arb. units)	dI/dV 27 (arb. units)	dI/dV 28 (arb. units)	dI/dV 29 (arb. units)	dI/dV 30 (arb. units)	dI/dV 31 (arb. units)
-500	2.40916		-500	1.47471		-500	0.897072		-150	0.982755	1.12859	1.22152	1.12468	1.29395	1.47657	1.23045	1.30318	1.52335	1.58189	1.23006	1.34707	1.50148	1.37468	1.25987	1.44148	1.59256	1.14108	1.18006	1.35574	1.35145	1.03717	1.22349	1.40326	1.15446	1.12954	1.35691	1.43637	1.21658	1.3381	1.48833
-498	2.22046		-497.5	1.34882		-498	0.858202		-149	1.00745	1.13904	1.18952	1.12691	1.35857	1.46772	1.2441	1.318	1.54737	1.61397	1.22474	1.41259	1.56572	1.38879	1.31246	1.49962	1.5947	1.13116	1.21044	1.37786	1.40362	1.03481	1.20633	1.38228	1.15711	1.12182	1.39898	1.48312	1.21712	1.32672	1.52704
-496	2.37261		-495	1.45261		-496	0.925667		-148	1.00127	1.15254	1.20627	1.15317	1.3302	1.48945	1.24262	1.33669	1.5561	1.55589	1.22606	1.33749	1.51575	1.39199	1.26344	1.46402	1.60822	1.17036	1.18327	1.37019	1.37472	1.03219	1.19273	1.34811	1.13612	1.15941	1.34884	1.50344	1.21654	1.38963	1.53471
-494	2.52611		-492.5	1.4149		-494	0.893332		-147	1.00018	1.15667	1.20289	1.15977	1.3252	1.46478	1.24499	1.30777	1.48449	1.55217	1.23717	1.39103	1.5289	1.37922	1.28493	1.49073	1.61392	1.13996	1.21687	1.41494	1.3884	1.0552	1.23636	1.40037	1.12183	1.16065	1.40316	1.46086	1.22907	1.35431	1.50041
-492	2.19348		-490	1.44134		-492	0.893294		-146	1.0129	1.13226	1.19382	1.13208	1.34636	1.4334	1.25341	1.33214	1.48904	1.6009	1.26634	1.45502	1.53962	1.37084	1.27837	1.45591	1.59043	1.17057	1.21805	1.41009	1.3608	1.02581	1.24521	1.43248	1.15282	1.16704	1.38784	1.53478	1.21197	1.4123	1.50808
-490	2.15707		-487.5	1.50411		-490	0.906852		-145	0.991434	1.12884	1.20014	1.17575	1.31334	1.50412	1.27116	1.37636	1.57344	1.55861	1.24106	1.40218	1.55813	1.43409	1.26274	1.4456	1.57281	1.17767	1.21683	1.3958	1.43938	1.06077	1.24463	1.36531	1.15467	1.16117	1.37161	1.48475	1.22547	1.3757	1.5656
-488	2.18999		-485	1.43668		-488	0.885098		-144	0.994437	1.14484	1.20263	1.16269	1.30833	1.51324	1.28723	1.36719	1.53791	1.59033	1.24763	1.4238	1.53586	1.4075	1.28318	1.48838	1.61948	1.14406	1.24562	1.39939	1.4016	1.0567	1.24069	1.41442	1.16276	1.20207	1.38309	1.51435	1.18977	1.39427	1.54001
-486	2.30288		-482.5	1.39918		-486	0.908482		-143	1.04558	1.17529	1.20702	1.17437	1.3636	1.42733	1.24993	1.38711	1.54813	1.64037	1.2571	1.38457	1.55661	1.38271	1.36854	1.46505	1.6071	1.15919	1.21845	1.37357	1.38685	1.05876	1.26873	1.41131	1.1886	1.15962	1.37977	1.54876	1.2041	1.40079	1.55855
-484	1.96024		-480	1.43125		-484	0.930651		-142	0.984272	1.1981	1.17902	1.16359	1.341	1.52393	1.23748	1.35045	1.55355	1.58844	1.25347	1.41786	1.56358	1.37802	1.29898	1.50645	1.60612	1.18816	1.20498	1.44331	1.39661	1.0905	1.24811	1.40436	1.20387	1.21455	1.38207	1.51577	1.2321	1.38271	1.57487
-482	1.95463		-477.5	1.40409		-482	0.920076		-141	1.01045	1.17041	1.22047	1.16103	1.32778	1.52211	1.27371	1.3556	1.57635	1.59915	1.2662	1.40542	1.55164	1.41807	1.3363	1.51416	1.66788	1.19907	1.24732	1.43483	1.4039	1.07762	1.31395	1.43132	1.17719	1.22041	1.3767	1.54221	1.19518	1.45002	1.57204
-480	2.00646		-475	1.39485		-480	0.911136		-140	1.02243	1.16864	1.2231	1.18135	1.36855	1.46552	1.32447	1.41232	1.57327	1.63732	1.2932	1.44343	1.50664	1.41659	1.36346	1.49394	1.59982	1.18753	1.23024	1.43171	1.41546	1.08378	1.29208	1.42651	1.16491	1.23143	1.42007	1.50305	1.23686	1.42591	1.52888
-478	2.05661		-472.5	1.45078		-478	0.915013		-139	1.04162	1.18251	1.19552	1.17909	1.36133	1.50451	1.25449	1.40565	1.58763	1.5979	1.27432	1.45011	1.60142	1.41994	1.35839	1.51496	1.63077	1.19847	1.24408	1.42618	1.40472	1.07086	1.28113	1.41403	1.17784	1.20336	1.36265	1.52576	1.279	1.44279	1.59447
-476	2.0495		-470	1.42799		-476	0.919804		-138	1.01699	1.19009	1.24546	1.20641	1.36391	1.49838	1.25212	1.39262	1.57289	1.58583	1.28779	1.4313	1.58915	1.44671	1.34588	1.56114	1.64747	1.21017	1.27501	1.44275	1.39899	1.08401	1.25969	1.48362	1.16883	1.25874	1.42598	1.51089	1.24217	1.4094	1.56897
-474	1.98688		-467.5	1.43517		-474	0.947036		-137	1.06356	1.16633	1.20903	1.18034	1.40643	1.50719	1.29752	1.39518	1.54939	1.63433	1.32323	1.45219	1.57431	1.41712	1.3892	1.53339	1.63105	1.22234	1.3	1.42976	1.41069	1.12785	1.29507	1.42803	1.1863	1.24786	1.41309	1.55059	1.26711	1.43739	1.60255
-472	1.86673		-465	1.47564		-472	0.946843		-136	1.01695	1.17178	1.22492	1.20318	1.38423	1.5312	1.30861	1.40026	1.59274	1.62607	1.29891	1.47481	1.59742	1.3915	1.35728	1.52098	1.63994	1.22834	1.28331	1.45219	1.42229	1.10108	1.27029	1.41457	1.20831	1.18928	1.40181	1.49813	1.26918	1.478	1.53611
-470	1.90646		-462.5	1.48537		-470	0.947698		-135	1.02186	1.19165	1.23918	1.20526	1.39843	1.51921	1.29065	1.41007	1.54763	1.62629	1.29204	1.42844	1.58008	1.41564	1.31594	1.57282	1.64552	1.23036	1.29397	1.45435	1.40894	1.07751	1.32221	1.44206	1.20784	1.28734	1.39068	1.54515	1.26761	1.4724	1.58745
-468	1.87255		-460	1.45605		-468	0.961565		-134	1.07046	1.17146	1.23716	1.2023	1.41428	1.48138	1.31424	1.38911	1.56788	1.66848	1.31735	1.48416	1.5762	1.46103	1.40195	1.55725	1.66892	1.18793	1.30167	1.45513	1.40522	1.1152	1.32143	1.46168	1.19965	1.24496	1.4352	1.54413	1.29222	1.45123	1.58178
-466	1.79501		-457.5	1.4176		-466	0.96889		-133	1.05704	1.207	1.18244	1.21817	1.39138	1.53697	1.28458	1.43787	1.65356	1.62275	1.30074	1.51496	1.61057	1.44081	1.40223	1.54887	1.65823	1.23838	1.28652	1.44663	1.43402	1.12371	1.28946	1.43373	1.20081	1.25981	1.43347	1.54044	1.3065	1.46647	1.60397
-464	1.82547		-455	1.45329		-464	0.941159		-132	1.05916	1.24203	1.27665	1.25968	1.42396	1.52043	1.32587	1.44504	1.6009	1.65159	1.32728	1.49151	1.63897	1.39983	1.43322	1.56145	1.66227	1.24663	1.3126	1.47202	1.44351	1.15626	1.33523	1.44651	1.23201	1.2718	1.453	1.53555	1.31474	1.45439	1.61957
-462	1.77655		-452.5	1.45168		-462	0.981003		-131	1.06366	1.20449	1.2478	1.24297	1.41644	1.55002	1.31055	1.40612	1.56641	1.67165	1.37479	1.50036	1.6179	1.45812	1.38166	1.60221	1.66223	1.23803	1.37284	1.49263	1.42055	1.14856	1.36054	1.493	1.2245	1.24039	1.48321	1.54251	1.30379	1.46594	1.61845
-460	1.75176		-450	1.49701		-460	0.954304		-130	1.06872	1.22896	1.24387	1.22307	1.41616	1.51897	1.30558	1.45828	1.63358	1.59425	1.34406	1.53393	1.59961	1.44515	1.43929	1.55982	1.70117	1.23113	1.351	1.53906	1.44683	1.16559	1.36501	1.49012	1.25355	1.29634	1.48318	1.56411	1.28605	1.48749	1.62146
-458	1.77677		-447.5	1.35545		-458	0.960178		-129	1.0682	1.22172	1.25068	1.2509	1.44179	1.55924	1.32799	1.46947	1.67762	1.63258	1.3443	1.51079	1.62997	1.47257	1.42711	1.60366	1.68171	1.30248	1.33716	1.50117	1.47098	1.17518	1.39726	1.49137	1.24108	1.25931	1.50807	1.55947	1.32832	1.48084	1.64727
-456	1.81613		-445	1.53377		-456	0.98753		-128	1.11252	1.23842	1.24773	1.23799	1.46251	1.54365	1.3598	1.44761	1.58325	1.66165	1.36416	1.54157	1.6495	1.42884	1.45647	1.59529	1.69721	1.26418	1.38676	1.53064	1.47583	1.15593	1.40886	1.51023	1.2406	1.32681	1.48567	1.56263	1.3232	1.4921	1.61736
-454	1.74213		-442.5	1.46428		-454	0.941807		-127	1.09601	1.23118	1.22696	1.25738	1.50575	1.53301	1.3392	1.4662	1.61815	1.66025	1.36814	1.53897	1.6238	1.47441	1.42083	1.60937	1.69393	1.29739	1.38259	1.51734	1.45756	1.1438	1.3806	1.50463	1.25228	1.32093	1.52573	1.59578	1.31893	1.4953	1.67145
-452	1.64851		-440	1.44074		-452	0.976437		-126	1.08332	1.25438	1.23274	1.27389	1.47045	1.57117	1.35984	1.50387	1.67594	1.6719	1.36097	1.55801	1.653	1.46402	1.45238	1.60454	1.71952	1.32822	1.35919	1.53913	1.51176	1.19204	1.39412	1.49967	1.25779	1.31357	1.4814	1.59289	1.36081	1.52414	1.64322
-450	1.64372		-437.5	1.53939		-450	0.957249		-125	1.09782	1.2149	1.29608	1.27218	1.47535	1.57173	1.3654	1.47388	1.67003	1.67897	1.41382	1.56175	1.67067	1.49695	1.4734	1.63875	1.67585	1.34756	1.41546	1.53553	1.48249	1.18709	1.40546	1.5212	1.25573	1.33717	1.51403	1.61052	1.34348	1.53537	1.65443
-448	1.64546		-435	1.46914		-448	0.956111		-124	1.14439	1.25188	1.24722	1.28812	1.47903	1.60623	1.37269	1.49844	1.64253	1.71115	1.4068	1.55752	1.65286	1.46894	1.50649	1.61908	1.73872	1.30117	1.42135	1.56655	1.45747	1.22197	1.38054	1.52574	1.28342	1.33237	1.52729	1.63956	1.37455	1.54215	1.6703
-446	1.60996		-432.5	1.4923		-446	1.01485		-123	1.12348	1.22896	1.3042	1.32212	1.48495	1.59591	1.36697	1.49628	1.64646	1.70083	1.41629	1.57301	1.62776	1.50791	1.47842	1.62787	1.72455	1.36564	1.39887	1.54952	1.52335	1.22623	1.38839	1.46413	1.27896	1.37332	1.52556	1.59911	1.38047	1.51735	1.67358
-444	1.58883		-430	1.51283		-444	0.994287		-122	1.15865	1.25947	1.2808	1.30731	1.52493	1.5801	1.34745	1.47161	1.66994	1.68575	1.42546	1.56913	1.71709	1.49906	1.50713	1.66366	1.70744	1.33058	1.45976	1.59175	1.49437	1.20288	1.44491	1.49387	1.28945	1.36121	1.54965	1.61993	1.37261	1.53279	1.67761
-442	1.58291		-427.5	1.43202		-442	0.984425		-121	1.10307	1.26296	1.26164	1.30646	1.51472	1.58298	1.35813	1.51014	1.6477	1.65826	1.45647	1.58688	1.66591	1.49256	1.48787	1.66318	1.76955	1.34278	1.44086	1.56152	1.49681	1.25422	1.4088	1.52769	1.27286	1.41448	1.5552	1.65828	1.39618	1.56033	1.68962
-440	1.59366		-425	1.51678		-440	0.99563		-120	1.1483	1.29779	1.28578	1.32442	1.49811	1.61643	1.40117	1.5295	1.69836	1.69387	1.42471	1.58827	1.69654	1.51922	1.53687	1.65961	1.73207	1.35282	1.4224	1.54979	1.51067	1.25096	1.40865	1.50821	1.31392	1.3564	1.57617	1.62407	1.39959	1.57672	1.6544
-438	1.55133		-422.5	1.52271		-438	1.00842		-119	1.10986	1.27549	1.27468	1.35446	1.52691	1.56284	1.36966	1.52985	1.66237	1.68485	1.45042	1.57303	1.71644	1.55127	1.59187	1.68331	1.73006	1.35733	1.48594	1.59308	1.52325	1.23951	1.46512	1.54177	1.29683	1.42999	1.56311	1.64797	1.42075	1.5443	1.66845
-436	1.52087		-420	1.42808		-436	0.998277		-118	1.1378	1.30081	1.28345	1.3313	1.50833	1.60044	1.37991	1.51704	1.67738	1.69593	1.46723	1.58432	1.66253	1.53819	1.54426	1.71037	1.7411	1.37149	1.50452	1.5942	1.50133	1.26333	1.45904	1.59054	1.3055	1.40129	1.56849	1.62598	1.35241	1.59875	1.71723
-434	1.54028		-417.5	1.49717		-434	0.988835		-117	1.16293	1.26995	1.30248	1.37591	1.54373	1.61091	1.40903	1.55836	1.71248	1.7015	1.4838	1.59791	1.68528	1.52341	1.56648	1.6821	1.77006	1.39133	1.47343	1.6009	1.57375	1.2832	1.43572	1.52991	1.32123	1.39915	1.61079	1.68355	1.42715	1.58556	1.67308
-432	1.50486		-415	1.48221		-432	1.0167		-116	1.17962	1.31113	1.30093	1.39514	1.5303	1.61876	1.42737	1.53825	1.66144	1.6917	1.46575	1.60933	1.71238	1.50491	1.58589	1.69588	1.73009	1.39426	1.49563	1.63667	1.55197	1.28146	1.47345	1.55055	1.29632	1.43995	1.58977	1.66859	1.42272	1.59807	1.67178
-430	1.47911		-412.5	1.39201		-430	1.01439		-115	1.19272	1.32497	1.32176	1.35157	1.5671	1.62332	1.40976	1.56095	1.68616	1.69531	1.47951	1.61525	1.72944	1.57024	1.618	1.69405	1.74958	1.39966	1.53382	1.67145	1.52909	1.2873	1.49126	1.56489	1.3054	1.44197	1.62187	1.653	1.37096	1.62562	1.68713
-428	1.44229		-410	1.41506		-428	1.02407		-114	1.1973	1.30035	1.3046	1.38469	1.52263	1.62168	1.4211	1.56277	1.74769	1.71432	1.48492	1.65859	1.75557	1.54331	1.57532	1.73125	1.75755	1.44851	1.5548	1.66861	1.57493	1.30777	1.46344	1.60911	1.34421	1.48257	1.6172	1.67164	1.4052	1.65511	1.7096
-426	1.52776		-407.5	1.45276		-426	1.05337		-113	1.2003	1.30581	1.26889	1.4155	1.54697	1.63545	1.43902	1.59114	1.72385	1.71382	1.49894	1.66064	1.78009	1.56846	1.64942	1.7578	1.79183	1.43306	1.54074	1.66524	1.56147	1.3022	1.51995	1.57261	1.34243	1.49056	1.60565	1.66028	1.44768	1.60327	1.70606
-424	1.45685		-405	1.43178		-424	1.01612		-112	1.22681	1.30925	1.31292	1.38728	1.5898	1.63363	1.41241	1.60992	1.6824	1.71758	1.50431	1.69241	1.74196	1.61226	1.62338	1.75913	1.79162	1.44422	1.5569	1.68255	1.54444	1.31673	1.53946	1.60532	1.35071	1.48977	1.61803	1.67797	1.47709	1.62928	1.67997
-422	1.43248		-402.5	1.41239		-422	1.04424		-111	1.21399	1.31872	1.32548	1.39236	1.55585	1.68848	1.44751	1.59393	1.73089	1.74366	1.52379	1.70859	1.74404	1.55794	1.58233	1.75275	1.82076	1.46454	1.53611	1.68734	1.58737	1.3579	1.52474	1.57265	1.36481	1.48571	1.63778	1.70763	1.4482	1.6814	1.76514
-420	1.44919		-400	1.50822		-420	1.05004		-110	1.23318	1.31131	1.32249	1.42788	1.59316	1.69143	1.50941	1.57756	1.74334	1.71733	1.53341	1.71127	1.77521	1.59146	1.65692	1.77359	1.78441	1.50394	1.59832	1.68644	1.60441	1.33981	1.52463	1.60947	1.36675	1.53753	1.65792	1.68279	1.45255	1.66178	1.76102
-418	1.41186		-397.5	1.53904		-418	1.07811		-109	1.23214	1.33292	1.34565	1.42268	1.63893	1.65619	1.46954	1.64035	1.7162	1.76467	1.56318	1.69031	1.75946	1.61034	1.65198	1.79689	1.83291	1.48414	1.60724	1.67466	1.54872	1.35658	1.55148	1.61042	1.37569	1.53812	1.66338	1.70065	1.50028	1.67867	1.76198
-416	1.40964		-395	1.49274		-416	1.10278		-108	1.2299	1.33054	1.32243	1.41752	1.5971	1.66804	1.46904	1.63075	1.78688	1.74653	1.56761	1.70538	1.77099	1.6316	1.64794	1.82349	1.84574	1.50766	1.61248	1.71647	1.57003	1.36597	1.55273	1.62631	1.40606	1.50617	1.65247	1.70739	1.50244	1.67863	1.76769
-414	1.39069		-392.5	1.55641		-414	1.06141		-107	1.24675	1.32881	1.33924	1.45155	1.65786	1.66547	1.47628	1.63471	1.75017	1.72839	1.57631	1.71675	1.81682	1.59346	1.71126	1.81505	1.82533	1.48678	1.64882	1.7447	1.55586	1.34033	1.58053	1.59	1.37737	1.57597	1.65313	1.70085	1.4493	1.66724	1.76787
-412	1.39161		-390	1.48756		-412	1.09089		-106	1.25579	1.36931	1.37863	1.47501	1.66279	1.67826	1.47461	1.63718	1.76106	1.7293	1.56909	1.74172	1.81579	1.62296	1.6946	1.8144	1.81605	1.5283	1.63103	1.70388	1.58898	1.3687	1.59263	1.62265	1.38524	1.55129	1.72561	1.70972	1.50501	1.67693	1.76614
-410	1.34857		-387.5	1.47762		-410	1.0964		-105	1.2452	1.35484	1.3731	1.43663	1.65818	1.73715	1.48681	1.69101	1.80039	1.79268	1.61264	1.74046	1.78678	1.61941	1.69646	1.83749	1.82514	1.52277	1.62067	1.75795	1.60804	1.41554	1.59267	1.63793	1.41965	1.57447	1.68986	1.75098	1.53341	1.65327	1.7595
-408	1.33024		-385	1.44357		-408	1.05216		-104	1.27571	1.38771	1.36501	1.49068	1.65262	1.70151	1.45443	1.63946	1.75296	1.73134	1.60887	1.72635	1.82293	1.64519	1.70347	1.83737	1.86478	1.52969	1.70542	1.7532	1.63503	1.36013	1.54977	1.64151	1.42588	1.55004	1.7015	1.72861	1.53011	1.71111	1.76102
-406	1.31708		-382.5	1.46549		-406	1.08536		-103	1.28019	1.35362	1.35421	1.47716	1.68445	1.72036	1.4936	1.66543	1.77937	1.73818	1.58888	1.74094	1.84481	1.65828	1.76557	1.85828	1.85599	1.5446	1.66765	1.75403	1.60951	1.39494	1.63185	1.66935	1.426	1.61196	1.758	1.74047	1.53327	1.71596	1.78893
-404	1.3302		-380	1.46791		-404	1.12136		-102	1.28593	1.40674	1.37749	1.51348	1.68572	1.73288	1.49813	1.67255	1.77442	1.76583	1.62375	1.74813	1.82445	1.64674	1.72249	1.84254	1.86807	1.52966	1.69244	1.82467	1.64481	1.43171	1.60095	1.65887	1.44611	1.59974	1.73383	1.68897	1.52497	1.71867	1.80115
-402	1.30459		-377.5	1.48164		-402	1.08436		-101	1.29268	1.3959	1.35243	1.51389	1.66322	1.7264	1.48751	1.67457	1.82677	1.74455	1.63608	1.7988	1.8038	1.66146	1.74154	1.86919	1.89216	1.58208	1.69544	1.77887	1.65416	1.44512	1.61408	1.6626	1.43507	1.63324	1.72658	1.77428	1.50413	1.73028	1.74793
-400	1.26204		-375	1.47004		-400	1.107		-100	1.31296	1.38767	1.39544	1.53395	1.67605	1.71532	1.53099	1.68341	1.78414	1.73716	1.61223	1.77716	1.87914	1.65431	1.79113	1.83779	1.89257	1.57552	1.73665	1.78196	1.61087	1.41995	1.61204	1.66668	1.4572	1.64216	1.75378	1.76503	1.54814	1.72767	1.79701
-398	1.21487		-372.5	1.45582		-398	1.13212		-99	1.30085	1.39797	1.39916	1.53414	1.69696	1.74884	1.49475	1.68141	1.79373	1.78191	1.62741	1.8088	1.82936	1.6903	1.764	1.86645	1.85175	1.62217	1.67799	1.81433	1.63215	1.41783	1.61191	1.661	1.43603	1.65326	1.76869	1.79039	1.56556	1.74767	1.80424
-396	1.24304		-370	1.44177		-396	1.11023		-98	1.32881	1.4494	1.37514	1.52282	1.70086	1.72748	1.54273	1.67958	1.79171	1.78049	1.64657	1.80632	1.83661	1.67084	1.76475	1.93468	1.89791	1.59804	1.72805	1.80523	1.66249	1.45373	1.65307	1.67049	1.43091	1.67433	1.75665	1.74868	1.54503	1.74783	1.81865
-394	1.25118		-367.5	1.40093		-394	1.13451		-97	1.34214	1.40476	1.40009	1.56831	1.7161	1.74812	1.53837	1.7191	1.78383	1.78995	1.66541	1.80951	1.89473	1.65537	1.79335	1.89445	1.88355	1.62004	1.76448	1.81102	1.66449	1.46591	1.67014	1.67824	1.45267	1.69424	1.80988	1.81245	1.54889	1.73608	1.79736
-392	1.27866		-365	1.45089		-392	1.11913		-96	1.34556	1.42787	1.44197	1.5627	1.73189	1.79401	1.52866	1.7036	1.80848	1.77479	1.68065	1.80447	1.8355	1.67899	1.77587	1.88088	1.84693	1.63972	1.78423	1.84204	1.66703	1.48886	1.66095	1.69877	1.46945	1.6448	1.7941	1.77379	1.56032	1.75839	1.81136
-390	1.20327		-362.5	1.48104		-390	1.10709		-95	1.33974	1.43247	1.40019	1.5397	1.76496	1.77981	1.52412	1.69848	1.82888	1.75704	1.65062	1.87967	1.87547	1.68939	1.80337	1.93284	1.89794	1.61779	1.77834	1.8561	1.70333	1.50204	1.6761	1.72077	1.47148	1.64772	1.79409	1.77016	1.5908	1.78109	1.81056
-388	1.23593		-360	1.42999		-388	1.18987		-94	1.36967	1.44268	1.4169	1.53697	1.76226	1.77767	1.56868	1.72966	1.80989	1.77336	1.65343	1.86108	1.89149	1.67926	1.82174	1.88082	1.88885	1.6339	1.80298	1.84574	1.69126	1.49584	1.67559	1.70586	1.45984	1.70769	1.78879	1.81015	1.55668	1.78639	1.82531
-386	1.21639		-357.5	1.41378		-386	1.13028		-93	1.38163	1.45326	1.43035	1.56319	1.76469	1.79687	1.55925	1.75524	1.81907	1.80473	1.71385	1.8389	1.85126	1.73463	1.83085	1.9344	1.91589	1.64154	1.80363	1.86341	1.67476	1.51243	1.68616	1.74728	1.48709	1.71171	1.78487	1.77751	1.59464	1.76535	1.84723
-384	1.24898		-355	1.39395		-384	1.1478		-92	1.31465	1.44006	1.39649	1.56985	1.8006	1.75626	1.54996	1.69964	1.80097	1.77554	1.68941	1.91189	1.91145	1.69585	1.82827	1.92957	1.90751	1.62273	1.79442	1.9073	1.67466	1.50531	1.73886	1.73797	1.53827	1.70508	1.81221	1.76112	1.61302	1.76756	1.84059
-382	1.18589		-352.5	1.40919		-382	1.14599		-91	1.40244	1.44067	1.41726	1.60821	1.7651	1.79425	1.54682	1.74169	1.88644	1.77061	1.7024	1.8643	1.93329	1.69524	1.8763	1.92756	1.91401	1.63566	1.81692	1.8912	1.72393	1.53194	1.72816	1.75276	1.5046	1.72119	1.83211	1.81138	1.57843	1.78015	1.83374
-380	1.15933		-350	1.43992		-380	1.15224		-90	1.39208	1.46072	1.40891	1.62137	1.79795	1.84091	1.56479	1.74912	1.84208	1.76768	1.71949	1.87548	1.92533	1.74776	1.84409	1.96472	1.95674	1.66436	1.84506	1.86937	1.71893	1.52967	1.71927	1.71684	1.51779	1.75198	1.83644	1.82279	1.58095	1.76229	1.84885
-378	1.19335		-347.5	1.41006		-378	1.16749		-89	1.40439	1.45488	1.45252	1.61408	1.78448	1.78309	1.5488	1.74357	1.83255	1.78313	1.71737	1.90097	1.87607	1.71056	1.85273	1.98238	1.92383	1.6816	1.85129	1.90148	1.69533	1.53431	1.69638	1.77163	1.51787	1.74033	1.81536	1.79794	1.61338	1.79906	1.86529
-376	1.21618		-345	1.40894		-376	1.18379		-88	1.4167	1.4708	1.42967	1.62615	1.80711	1.79131	1.55878	1.76573	1.85632	1.80505	1.70844	1.90773	1.9209	1.73166	1.87661	1.95462	1.92059	1.68369	1.84577	1.91022	1.76561	1.54133	1.76735	1.78167	1.5392	1.73576	1.83873	1.83261	1.59969	1.80336	1.82913
-374	1.18286		-342.5	1.41934		-374	1.15348		-87	1.41784	1.46637	1.43263	1.67296	1.83141	1.86061	1.56821	1.72946	1.83211	1.75409	1.72739	1.88803	1.95809	1.73113	1.85711	1.96338	1.926	1.69983	1.82308	1.88046	1.75239	1.55961	1.74554	1.75866	1.53942	1.78936	1.82381	1.83214	1.61641	1.82034	1.85154
-372	1.15325		-340	1.39417		-372	1.19266		-86	1.42109	1.50642	1.42793	1.64378	1.82046	1.85211	1.57329	1.76167	1.83824	1.75377	1.73	1.92233	1.93077	1.76203	1.89508	1.99692	1.94402	1.7292	1.88988	1.90565	1.74461	1.55946	1.7384	1.76592	1.52693	1.78924	1.86029	1.80849	1.63653	1.82313	1.85179
-370	1.19491		-337.5	1.45226		-370	1.18116		-85	1.43105	1.5113	1.47003	1.64376	1.8326	1.77496	1.57787	1.77013	1.84144	1.79261	1.75211	1.92169	1.91205	1.73498	1.88588	1.95737	1.99719	1.69911	1.92163	1.97198	1.73392	1.55289	1.78415	1.80511	1.52968	1.78608	1.8815	1.86174	1.62951	1.80057	1.86163
-368	1.20587		-335	1.39707		-368	1.20777		-84	1.44232	1.48098	1.44013	1.64909	1.84517	1.82637	1.57644	1.76564	1.8606	1.78492	1.72243	1.93066	1.93142	1.75977	1.89935	1.98714	1.95626	1.7068	1.88085	1.92351	1.75873	1.58554	1.7692	1.79539	1.53757	1.81954	1.86336	1.86448	1.60077	1.82562	1.86213
-366	1.16597		-332.5	1.32492		-366	1.18877		-83	1.45135	1.53866	1.47168	1.68291	1.85312	1.85052	1.58331	1.72586	1.86386	1.80561	1.75606	1.94488	1.96506	1.77974	1.90199	2.02949	1.97895	1.75867	1.88555	1.97992	1.74361	1.57781	1.77994	1.80642	1.57624	1.78542	1.90198	1.85057	1.64072	1.79708	1.82987
-364	1.13125		-330	1.38253		-364	1.20232		-82	1.46339	1.52968	1.45672	1.64353	1.84646	1.80198	1.57576	1.76983	1.8385	1.81549	1.77088	1.95468	1.97434	1.73683	1.92186	2.05049	1.97266	1.74369	1.93648	1.98261	1.77428	1.58405	1.80513	1.81489	1.54403	1.78701	1.8824	1.88527	1.62536	1.8329	1.84904
-362	1.14207		-327.5	1.36789		-362	1.17016		-81	1.47088	1.52771	1.45958	1.66674	1.82368	1.86852	1.59101	1.75143	1.8643	1.78136	1.74217	1.95706	2.00006	1.76075	1.95106	1.98968	1.98812	1.7355	1.95629	1.97427	1.78341	1.62243	1.79225	1.81717	1.55615	1.84728	1.92047	1.88628	1.60699	1.81187	1.84418
-360	1.16448		-325	1.33474		-360	1.20472		-80	1.45377	1.54424	1.49637	1.70368	1.84969	1.86454	1.59394	1.79088	1.8758	1.81242	1.78382	1.96724	2.01032	1.81903	1.95615	2.03222	1.92953	1.77395	1.92764	1.97753	1.79212	1.62628	1.82238	1.78081	1.58155	1.84504	1.90013	1.87557	1.67714	1.81488	1.86001
-358	1.18605		-322.5	1.3593		-358	1.2196		-79	1.49813	1.55514	1.47575	1.68208	1.88676	1.839	1.6048	1.75673	1.86592	1.79273	1.78931	1.98691	1.97652	1.79777	1.91328	2.05569	2.00536	1.74019	1.94132	2.00713	1.7792	1.60798	1.82723	1.83036	1.59728	1.80382	1.92969	1.87393	1.62487	1.8328	1.88418
-356	1.17558		-320	1.37195		-356	1.21139		-78	1.49643	1.54204	1.48254	1.67778	1.84681	1.85522	1.61888	1.79379	1.87509	1.79121	1.79402	2.01734	2.01443	1.79859	1.8997	2.00727	2.0243	1.72853	1.94519	2.02518	1.79223	1.62652	1.84172	1.83642	1.59117	1.81378	1.93297	1.88867	1.63981	1.84077	1.86054
-354	1.15638		-317.5	1.39725		-354	1.1824		-77	1.49983	1.58517	1.49558	1.74132	1.85191	1.88376	1.60241	1.77657	1.85931	1.78682	1.78624	1.99893	1.9682	1.79608	1.94796	2.03362	1.97401	1.74845	1.99923	2.00407	1.81427	1.622	1.81756	1.81848	1.62235	1.87243	1.94253	1.85054	1.63315	1.84885	1.87332
-352	1.17859		-315	1.36211		-352	1.23308		-76	1.51252	1.55067	1.46567	1.70139	1.88767	1.81515	1.5821	1.78773	1.84152	1.8145	1.76937	2.00774	2.01369	1.7801	1.97654	2.05315	1.96918	1.74542	1.97652	2.01555	1.79407	1.63603	1.86805	1.84149	1.56147	1.8033	1.93523	1.87288	1.63267	1.80401	1.89171
-350	1.19298		-312.5	1.39416		-350	1.21463		-75	1.50498	1.52925	1.49357	1.70434	1.88232	1.83983	1.58428	1.794	1.88461	1.76662	1.79032	1.99574	2.01278	1.79158	1.91634	1.98981	2.00107	1.75185	1.98648	2.02984	1.81334	1.63604	1.81792	1.87959	1.59074	1.87595	1.97599	1.89027	1.62328	1.84801	1.87518
-348	1.18197		-310	1.42943		-348	1.25472		-74	1.52347	1.55938	1.49118	1.68515	1.87811	1.86529	1.59587	1.79658	1.88649	1.79364	1.80963	2.01185	2.03113	1.79775	1.94219	1.99421	2.00774	1.77435	1.98783	2.03711	1.81362	1.6444	1.81137	1.85908	1.61747	1.88261	1.9533	1.88122	1.63106	1.81156	1.87226
-346	1.19714		-307.5	1.38895		-346	1.24166		-73	1.54595	1.63311	1.49631	1.69463	1.877	1.86204	1.5639	1.80705	1.86092	1.81972	1.81981	1.97592	1.99436	1.81046	1.94617	2.02482	1.99887	1.78202	1.99537	2.04402	1.78207	1.63305	1.86682	1.84689	1.5939	1.85069	1.9478	1.90639	1.63234	1.84906	1.85781
-344	1.20903		-305	1.40299		-344	1.23506		-72	1.52025	1.57014	1.50872	1.72336	1.89885	1.84237	1.60235	1.76483	1.86144	1.80231	1.78908	2.05873	1.97453	1.77264	1.92179	2.04075	2.01286	1.76997	2.01949	1.99401	1.7677	1.64532	1.87889	1.85831	1.58931	1.87805	1.9914	1.904	1.61409	1.86261	1.85497
-342	1.18396		-302.5	1.42603		-342	1.24707		-71	1.52738	1.55339	1.50199	1.69946	1.91339	1.89828	1.59479	1.7637	1.83921	1.78438	1.81711	2.04162	2.01359	1.80077	1.94753	2.04423	2.00384	1.81998	2.00997	2.03369	1.81479	1.69767	1.8263	1.87612	1.60369	1.89129	1.96054	1.89108	1.65961	1.83492	1.8594
-340	1.21051		-300	1.39622		-340	1.2276		-70	1.54034	1.62888	1.5124	1.687	1.91404	1.86556	1.60208	1.78711	1.86224	1.81357	1.85533	1.98853	2.0316	1.79588	1.98121	2.03486	1.99515	1.76739	2.01504	2.03692	1.79714	1.66513	1.88917	1.86908	1.58599	1.87816	1.98121	1.86973	1.65414	1.82593	1.89449
-338	1.17218		-297.5	1.41482		-338	1.23001		-69	1.52697	1.60207	1.53616	1.7321	1.91055	1.89384	1.60457	1.76866	1.88104	1.7824	1.81543	2.04322	2.05693	1.79673	1.94779	2.03654	1.99689	1.78214	2.01141	2.06968	1.81247	1.66553	1.88191	1.85556	1.61114	1.84986	1.99933	1.89066	1.67081	1.83114	1.87068
-336	1.2307		-295	1.42095		-336	1.25241		-68	1.52237	1.5873	1.49578	1.74159	1.91718	1.91801	1.6233	1.80258	1.85085	1.80242	1.83675	2.07438	2.06353	1.78811	1.94352	2.03711	2.00209	1.80702	2.04828	2.02417	1.80837	1.6714	1.83331	1.87952	1.60138	1.91425	1.9692	1.88504	1.65382	1.86807	1.86418
-334	1.24316		-292.5	1.37591		-334	1.20324		-67	1.5538	1.59548	1.53324	1.70526	1.92997	1.88324	1.62809	1.76434	1.87002	1.78055	1.83619	2.03255	2.05104	1.82942	1.93848	2.05811	1.99153	1.79221	2.0161	2.06881	1.82673	1.69355	1.8547	1.8899	1.60927	1.88304	1.97975	1.87779	1.62971	1.86164	1.88254
-332	1.21702		-290	1.40169		-332	1.24091		-66	1.52619	1.59012	1.51976	1.71473	1.92965	1.91959	1.56865	1.80916	1.87199	1.76606	1.82593	2.04454	2.05832	1.80293	1.96528	2.04667	1.99564	1.79186	2.01485	2.06632	1.81631	1.66792	1.87516	1.86565	1.62713	1.87832	1.97647	1.91847	1.64735	1.85623	1.87739
-330	1.21199		-287.5	1.41763		-330	1.25427		-65	1.54143	1.62685	1.53357	1.76381	1.93376	1.88565	1.62119	1.74764	1.87607	1.78896	1.8417	2.05362	2.08629	1.80863	1.92459	2.04371	1.97595	1.80952	2.00352	2.07335	1.80847	1.71625	1.85792	1.86498	1.61289	1.87175	1.95723	1.89409	1.65226	1.85895	1.89824
-328	1.27969		-285	1.50191		-328	1.24765		-64	1.57494	1.62857	1.49776	1.71589	1.91766	1.88056	1.61716	1.81356	1.87623	1.77102	1.83414	2.05557	2.07808	1.83247	1.95338	2.05351	1.94867	1.78808	2.03247	2.08082	1.86418	1.70755	1.89967	1.88966	1.62512	1.91634	1.99022	1.87157	1.63519	1.82463	1.90313
-326	1.27783		-282.5	1.44152		-326	1.25144		-63	1.55786	1.64038	1.53339	1.71123	1.94856	1.88091	1.55741	1.80301	1.86393	1.76317	1.87013	2.0646	2.06395	1.8382	1.9704	2.02935	1.97616	1.80986	2.03714	2.08143	1.80612	1.71238	1.9278	1.87377	1.61556	1.90468	1.99167	1.91594	1.64019	1.82369	1.87509
-324	1.25675		-280	1.42161		-324	1.27211		-62	1.56152	1.6161	1.52925	1.74434	1.9566	1.92057	1.6171	1.80219	1.85526	1.76894	1.84456	2.06669	2.06988	1.82393	1.9003	2.04783	1.96829	1.79924	2.07058	2.08242	1.8351	1.68604	1.87955	1.88396	1.62004	1.9285	2.01514	1.88173	1.64453	1.8477	1.85047
-322	1.27734		-277.5	1.43495		-322	1.24547		-61	1.55658	1.63232	1.53177	1.7532	1.93928	1.86852	1.61433	1.81628	1.86875	1.77184	1.8777	2.03613	2.10076	1.80413	1.98055	2.04396	1.97002	1.82345	2.06175	2.05368	1.81029	1.72774	1.89351	1.88755	1.60643	1.89426	1.95788	1.84878	1.64756	1.85817	1.88449
-320	1.29234		-275	1.43094		-320	1.276		-60	1.56025	1.65276	1.51711	1.73675	1.95841	1.8781	1.57767	1.79768	1.85418	1.74613	1.86096	2.04363	2.02919	1.82619	1.98174	2.04236	1.96747	1.8251	2.04597	2.07102	1.8388	1.72678	1.90302	1.87023	1.59287	1.883	1.97104	1.87576	1.64384	1.85501	1.88473
-318	1.27131		-272.5	1.43627		-318	1.266		-59	1.56835	1.63025	1.52708	1.75822	1.9166	1.8842	1.57678	1.76474	1.88463	1.79731	1.83699	2.06649	2.03391	1.81778	1.92537	2.00046	1.97404	1.76541	2.04243	2.08705	1.81292	1.7014	1.88189	1.85608	1.6222	1.90884	1.99013	1.91215	1.63887	1.8503	1.82194
-316	1.33409		-270	1.42481		-316	1.26625		-58	1.59445	1.63162	1.5407	1.72855	1.89617	1.86527	1.60389	1.79269	1.86812	1.75186	1.85387	2.06273	2.05673	1.78417	1.9501	1.98528	2.00131	1.80258	2.05177	2.10029	1.83651	1.65759	1.89539	1.90614	1.6372	1.89957	1.98702	1.88989	1.63525	1.80472	1.79248
-314	1.33633		-267.5	1.44618		-314	1.30768		-57	1.61135	1.63665	1.51021	1.71681	1.90281	1.8906	1.57708	1.77925	1.83884	1.72636	1.81465	2.04588	2.05747	1.80505	1.92675	1.99349	1.96083	1.81529	2.04418	2.08048	1.80502	1.6788	1.88327	1.83887	1.62948	1.88103	1.98187	1.89515	1.62352	1.81916	1.84459
-312	1.35018		-265	1.45946		-312	1.2836		-56	1.56492	1.65547	1.54306	1.72181	1.88879	1.86312	1.5515	1.80191	1.8284	1.73997	1.82998	2.0485	2.04514	1.80105	1.92933	2.03067	1.99365	1.8053	2.03529	2.09176	1.8194	1.67041	1.89042	1.86756	1.60736	1.88408	1.99809	1.89113	1.62137	1.81974	1.80617
-310	1.33902		-262.5	1.41126		-310	1.30134		-55	1.59013	1.62414	1.52889	1.70842	1.89625	1.85307	1.60929	1.75249	1.84095	1.75409	1.79956	2.02817	2.0584	1.77049	1.93301	2.01133	1.965	1.76082	2.05836	2.02277	1.80483	1.67497	1.85914	1.8609	1.58918	1.90348	1.95506	1.87659	1.60214	1.83825	1.86093
-308	1.36333		-260	1.42361		-308	1.29167		-54	1.58318	1.63151	1.49563	1.71138	1.88991	1.87266	1.57489	1.75713	1.80761	1.72112	1.85007	2.03129	2.02717	1.78514	1.92168	1.98041	1.9617	1.775	1.98571	2.04588	1.80366	1.68844	1.87886	1.84711	1.60443	1.87689	1.93161	1.85621	1.61898	1.7931	1.8457
-306	1.37539		-257.5	1.41691		-306	1.29656		-53	1.53426	1.62887	1.49782	1.67344	1.87864	1.87256	1.60479	1.76588	1.83413	1.75005	1.8185	2.02925	2.05184	1.78069	1.88571	1.99372	1.96466	1.76248	2.04131	2.03277	1.82331	1.67038	1.87027	1.86738	1.58237	1.8451	1.94779	1.8307	1.6103	1.79232	1.83407
-304	1.38435		-255	1.43996		-304	1.30071		-52	1.57431	1.61771	1.54389	1.69287	1.86365	1.84292	1.61163	1.76782	1.83627	1.76449	1.83814	2.03023	2.02476	1.76956	1.86917	1.97039	1.9834	1.77829	2.04436	2.04243	1.77683	1.65613	1.87282	1.85172	1.58573	1.87146	1.93547	1.87136	1.59379	1.79147	1.79107
-302	1.39568		-252.5	1.45354		-302	1.31441		-51	1.54764	1.62125	1.51524	1.7173	1.86961	1.84687	1.56594	1.75996	1.82593	1.7144	1.80322	2.0186	1.97245	1.77108	1.90498	1.99035	1.92654	1.72318	1.9921	2.01194	1.76968	1.63262	1.84249	1.84583	1.60801	1.8553	1.96517	1.86309	1.57507	1.79428	1.80744
-300	1.39343		-250	1.46174		-300	1.30431		-50	1.52284	1.60917	1.51827	1.6807	1.84657	1.83883	1.54494	1.72717	1.83035	1.75179	1.80537	2.02176	1.99032	1.76768	1.85289	1.98176	1.9396	1.75673	2.0009	1.99893	1.77443	1.63502	1.82582	1.83546	1.5541	1.82066	1.91454	1.81147	1.59842	1.82234	1.8097
-298	1.39165		-247.5	1.39514		-298	1.34916		-49	1.55206	1.62746	1.52135	1.69453	1.88601	1.83262	1.55572	1.73118	1.84616	1.74269	1.80982	2.02397	2.00711	1.78646	1.87303	1.97356	1.90979	1.74324	2.01462	2.06074	1.75178	1.66512	1.84334	1.83766	1.54733	1.84292	1.92834	1.81672	1.60198	1.81328	1.83934
-296	1.42582		-245	1.40994		-296	1.29269		-48	1.54112	1.61525	1.49354	1.70896	1.87782	1.83603	1.55772	1.75561	1.82919	1.74295	1.83096	1.9971	1.99331	1.78313	1.91821	1.98465	1.94451	1.75238	2.00687	2.00778	1.74571	1.648	1.84604	1.80895	1.57186	1.82561	1.92476	1.80035	1.59454	1.8179	1.85619
-294	1.40367		-242.5	1.42871		-294	1.32332		-47	1.54742	1.63858	1.54328	1.68072	1.89773	1.84563	1.57593	1.77261	1.84581	1.72488	1.82865	2.01348	2.01167	1.80252	1.88613	1.99217	1.93015	1.75589	2.00656	2.00447	1.76814	1.65271	1.85487	1.80684	1.55374	1.81948	1.91906	1.81662	1.61716	1.84293	1.84626
-292	1.3884		-240	1.43824		-292	1.37952		-46	1.55339	1.62271	1.50343	1.72701	1.91463	1.84332	1.58789	1.7829	1.85095	1.74688	1.80296	2.04595	2.02944	1.77938	1.87626	1.97957	1.91694	1.77724	2.02062	2.05946	1.77607	1.6816	1.89294	1.83353	1.5716	1.8931	1.95153	1.8419	1.6028	1.84813	1.85278
-290	1.39623		-237.5	1.41646		-290	1.3622		-45	1.56608	1.62985	1.52073	1.73179	1.8864	1.87411	1.57358	1.80409	1.89827	1.73198	1.82108	2.02339	2.02005	1.8135	1.94136	2.0023	1.89278	1.7638	2.02016	2.0612	1.76745	1.6561	1.89016	1.84885	1.59004	1.88146	1.92712	1.87899	1.60382	1.82455	1.85699
-288	1.401		-235	1.34736		-288	1.343		-44	1.54565	1.61319	1.53305	1.70295	1.91782	1.86111	1.5999	1.78612	1.87951	1.72833	1.82185	2.02549	2.03695	1.81739	1.91451	1.98313	1.96689	1.81721	2.04401	2.0446	1.74731	1.66864	1.8534	1.87275	1.61469	1.87707	1.9765	1.83907	1.64694	1.83545	1.84637
-286	1.41165		-232.5	1.36536		-286	1.36465		-43	1.59148	1.63425	1.55091	1.73027	1.92963	1.87709	1.60121	1.81298	1.87297	1.75902	1.87224	2.0622	2.09195	1.81029	1.9082	2.00682	1.95557	1.81016	2.04552	2.06181	1.8102	1.70831	1.90067	1.85952	1.62172	1.91113	1.98359	1.90323	1.62802	1.82349	1.84746
-284	1.4209		-230	1.36049		-284	1.36433		-42	1.6141	1.66352	1.53667	1.77145	1.92752	1.9348	1.59322	1.8177	1.89699	1.77989	1.85821	2.0835	2.08495	1.80129	1.96662	2.03573	1.9869	1.81119	2.04569	2.08997	1.79625	1.70679	1.90446	1.86673	1.62743	1.90008	1.95872	1.87716	1.62047	1.86174	1.89049
-282	1.41841		-227.5	1.31411		-282	1.36831		-41	1.59087	1.68988	1.57783	1.76586	1.91169	1.88612	1.60694	1.7997	1.88565	1.76409	1.89706	2.07143	2.08458	1.80019	1.97597	2.0405	2.00517	1.80012	2.05426	2.07951	1.80928	1.70972	1.88248	1.89633	1.6574	1.93103	2.00001	1.90853	1.66095	1.87611	1.87437
-280	1.38419		-225	1.29184		-280	1.37293		-40	1.60089	1.67818	1.61114	1.75448	1.96078	1.87775	1.62361	1.78447	1.89697	1.82006	1.92846	2.1272	2.11243	1.80016	1.9228	2.05787	1.97948	1.82966	2.05313	2.09336	1.82771	1.72209	1.9071	1.88983	1.65121	1.9319	1.98981	1.89118	1.66736	1.87804	1.87787
-278	1.37087		-222.5	1.26558		-278	1.38671		-39	1.62981	1.70461	1.56458	1.75724	1.96329	1.94373	1.6214	1.80553	1.91773	1.78001	1.89244	2.09734	2.09634	1.82859	1.93605	2.049	1.97799	1.83208	2.1108	2.12728	1.83265	1.71192	1.93642	1.91478	1.64882	1.93085	2.03469	1.89133	1.64633	1.89582	1.93988
-276	1.39042		-220	1.20792		-276	1.3991		-38	1.6078	1.70346	1.58436	1.79759	1.96712	1.93187	1.64149	1.80482	1.91299	1.80631	1.91394	2.0967	2.08978	1.82925	1.97054	2.07483	1.97595	1.83013	2.04138	2.11431	1.82757	1.74132	1.91522	1.91987	1.6475	1.93928	2.0148	1.89605	1.64403	1.87342	1.89241
-274	1.33202		-217.5	1.26245		-274	1.37925		-37	1.64743	1.71438	1.60724	1.79725	1.97772	1.94788	1.64062	1.83675	1.90979	1.83147	1.91478	2.14006	2.12787	1.84544	2.00771	2.03099	2.01032	1.87522	2.112	2.14743	1.83071	1.77997	1.97243	1.91711	1.64568	1.94503	2.02041	1.93154	1.69396	1.89843	1.88072
-272	1.33984		-215	1.19331		-272	1.4391		-36	1.67247	1.70992	1.58358	1.81238	1.98934	1.93564	1.60336	1.87481	1.87464	1.8081	1.93403	2.12616	2.13564	1.8785	2.01291	2.06852	2.02298	1.84226	2.10707	2.17658	1.88239	1.74337	1.9862	1.9324	1.69351	1.93105	2.06392	1.92924	1.64598	1.91858	1.91874
-270	1.29235		-212.5	1.19408		-270	1.40773		-35	1.6835	1.70216	1.60091	1.80628	1.98816	1.97791	1.66125	1.8731	1.92535	1.82977	1.9141	2.13502	2.09605	1.88747	2.03306	2.09519	2.01497	1.85614	2.12614	2.15976	1.86271	1.7688	1.97245	1.96612	1.68022	1.98855	2.08578	1.91388	1.67832	1.92881	1.94115
-268	1.26973		-210	1.16834		-268	1.42261		-34	1.67474	1.76165	1.63692	1.84446	2.01267	1.96587	1.67631	1.88622	1.96786	1.83726	1.9563	2.15852	2.13177	1.89305	2.02863	2.08531	2.04507	1.8936	2.15542	2.15953	1.88112	1.81782	2.00786	1.92375	1.69608	1.99429	2.05248	1.95755	1.69129	1.94384	1.95692
-266	1.24902		-207.5	1.15923		-266	1.42291		-33	1.70102	1.76948	1.62154	1.8656	2.07785	1.96604	1.6942	1.8821	1.94364	1.88995	1.98204	2.17002	2.16478	1.91086	2.01707	2.0828	2.02281	1.92638	2.16397	2.16952	1.88394	1.80696	2.03134	1.94504	1.67618	2.00421	2.08149	1.95183	1.72285	1.94547	1.95539
-264	1.22083		-205	1.09642		-264	1.43644		-32	1.70574	1.77245	1.64215	1.86057	2.05378	2.01069	1.66634	1.88476	1.95144	1.86546	1.9932	2.19794	2.17597	1.88857	2.03064	2.0826	2.08913	1.90371	2.16794	2.18227	1.90694	1.84122	2.00519	1.99141	1.73313	2.03036	2.11868	2.01479	1.74267	1.98014	1.95572
-262	1.20716		-202.5	1.12435		-262	1.42554		-31	1.73154	1.82004	1.68108	1.85921	2.03585	2.05073	1.75011	1.94842	1.98175	1.88502	2.01739	2.22683	2.18729	1.91891	2.05785	2.12412	2.09094	1.94648	2.19897	2.19756	1.9418	1.83077	2.02833	2.00798	1.71893	2.06647	2.11315	2.02718	1.76069	1.97733	1.98864
-260	1.17971		-200	1.10474		-260	1.44171		-30	1.80684	1.7993	1.68097	1.89597	2.1147	2.00865	1.74962	1.95478	2.00773	1.90709	2.02922	2.26946	2.22782	1.95832	2.06501	2.14982	2.07851	1.97316	2.238	2.18642	1.91423	1.86022	2.07728	2.02384	1.7521	2.09083	2.1403	2.01511	1.807	1.99593	2.01305
-258	1.15398		-197.5	1.07657		-258	1.40844		-29	1.79515	1.82559	1.68678	1.91387	2.10462	2.06999	1.75466	1.94523	2.02236	1.89217	2.03349	2.24415	2.19637	1.94472	2.05781	2.16908	2.12886	2.00229	2.24067	2.24143	1.94031	1.88131	2.10483	2.05077	1.76639	2.12067	2.19179	2.03027	1.77586	2.02651	2.01546
-256	1.12562		-195	1.05305		-256	1.42042		-28	1.80281	1.87395	1.7275	1.94073	2.10866	2.09705	1.7423	1.98991	2.0468	1.94776	2.07111	2.26196	2.26013	1.99025	2.11722	2.21869	2.12659	2.00874	2.25927	2.26125	1.98254	1.91652	2.11684	2.07788	1.80431	2.09014	2.19352	2.06713	1.82932	2.04181	2.05631
-254	1.06314		-192.5	1.04175		-254	1.40803		-27	1.81351	1.89389	1.73329	1.92184	2.16237	2.10368	1.79977	1.9724	2.04764	1.93636	2.09873	2.28582	2.29493	2.02125	2.15919	2.21986	2.1427	2.02403	2.29332	2.27649	1.98358	1.93311	2.13494	2.08238	1.80211	2.13822	2.19487	2.06878	1.84767	2.08724	2.09419
-252	1.08126		-190	1.02838		-252	1.38764		-26	1.87643	1.89565	1.73564	1.96836	2.17239	2.15427	1.80422	1.99351	2.10601	1.95116	2.11539	2.31604	2.27381	2.00313	2.12295	2.2298	2.09459	2.06558	2.29738	2.3012	2.00256	1.95268	2.14893	2.13831	1.83799	2.1667	2.25029	2.09473	1.85601	2.10235	2.12363
-250	1.0158		-187.5	0.997179		-250	1.34542		-25	1.88364	1.91407	1.78001	1.99445	2.17461	2.17067	1.8464	2.05383	2.12948	2.011	2.11549	2.30133	2.28146	2.04157	2.1905	2.23999	2.13716	2.08262	2.3223	2.322	2.01801	1.98248	2.18435	2.13587	1.89086	2.1923	2.23543	2.10674	1.86531	2.13104	2.15283
-248	1.01088		-185	0.992353		-248	1.36711		-24	1.90884	2.00723	1.85349	2.04418	2.25683	2.14263	1.86843	2.07792	2.15481	2.01581	2.10711	2.32468	2.32222	2.06695	2.20219	2.24698	2.16026	2.05844	2.34	2.32184	2.07753	1.98553	2.21632	2.17587	1.86501	2.20432	2.2788	2.12899	1.88811	2.12163	2.15629
-246	0.994369		-182.5	0.995917		-246	1.38229		-23	1.93201	2.00511	1.80061	2.05262	2.25048	2.21765	1.89568	2.12305	2.18731	2.02193	2.14444	2.35083	2.32543	2.04595	2.16316	2.25032	2.18942	2.07672	2.35936	2.34285	2.0464	2.04037	2.27869	2.21483	1.90025	2.21869	2.31578	2.15098	1.90832	2.21729	2.19525
-244	0.939327		-180	0.967456		-244	1.3737		-22	1.98968	2.00829	1.87701	2.10909	2.26463	2.21329	1.88725	2.14471	2.2111	2.07499	2.1577	2.3186	2.2852	2.06054	2.26113	2.28261	2.19547	2.12411	2.35829	2.38688	2.09579	2.07592	2.27493	2.21121	1.92993	2.32103	2.27842	2.17433	1.94613	2.21152	2.17576
-242	0.896442		-177.5	0.923775		-242	1.37753		-21	2.01564	2.0611	1.91395	2.06912	2.28515	2.2043	1.90755	2.19666	2.20715	2.09976	2.16875	2.38134	2.35875	2.07832	2.27248	2.30244	2.21649	2.12819	2.34995	2.40208	2.07716	2.06263	2.29025	2.21359	1.92704	2.28027	2.32333	2.194	1.97276	2.24505	2.25309
-240	0.885199		-175	0.937621		-240	1.33132		-20	2.06258	2.10896	1.89777	2.12089	2.31699	2.23166	1.92323	2.22099	2.24927	2.09505	2.19267	2.37207	2.35057	2.07476	2.25196	2.32493	2.21963	2.13625	2.39587	2.39702	2.10205	2.11121	2.33293	2.24079	1.97725	2.33964	2.34375	2.23312	2.01416	2.27282	2.2816
-238	0.892181		-172.5	0.917152		-238	1.31437		-19	2.06368	2.13515	1.95498	2.14392	2.32556	2.28142	1.96257	2.23676	2.32718	2.144	2.21163	2.36739	2.36809	2.11539	2.25998	2.36611	2.25037	2.15441	2.40835	2.41574	2.14097	2.12299	2.36843	2.27285	1.99611	2.34852	2.40641	2.22407	2.01517	2.31941	2.27787
-236	0.861514		-170	0.897713		-236	1.28322		-18	2.12095	2.16252	1.9837	2.14371	2.35142	2.28092	1.99523	2.2883	2.33309	2.15482	2.21767	2.39667	2.37954	2.13288	2.32375	2.36703	2.27175	2.1973	2.44698	2.40096	2.16172	2.15956	2.39264	2.30515	1.99828	2.35535	2.39953	2.20785	2.08988	2.36595	2.34548
-234	0.870687		-167.5	0.889098		-234	1.2627		-17	2.1954	2.22819	2.02416	2.20525	2.40652	2.35341	2.02019	2.33559	2.40946	2.19597	2.22012	2.4304	2.41484	2.12495	2.3225	2.38798	2.27077	2.19443	2.47856	2.44521	2.16084	2.20754	2.41966	2.29722	2.00904	2.42652	2.42324	2.24814	2.12012	2.43782	2.39216
-232	0.824816		-165	0.897731		-232	1.26237		-16	2.21689	2.2684	2.069	2.26158	2.44773	2.37786	2.06418	2.37784	2.43338	2.26023	2.26994	2.47506	2.41376	2.12595	2.35409	2.48509	2.30701	2.18492	2.4587	2.47684	2.16442	2.28052	2.44783	2.38336	2.08719	2.43667	2.48257	2.29907	2.15935	2.49748	2.47016
-230	0.817675		-162.5	0.824841		-230	1.23768		-15	2.28996	2.35603	2.13213	2.28933	2.46029	2.42703	2.16858	2.44573	2.49758	2.29729	2.29687	2.47961	2.4639	2.16097	2.43405	2.4844	2.36327	2.24209	2.52031	2.47759	2.18164	2.27006	2.51154	2.42132	2.09578	2.47623	2.497	2.30044	2.23599	2.55472	2.53384
-228	0.777983		-160	0.833347		-228	1.20556		-14	2.37608	2.38386	2.17021	2.34236	2.59089	2.50692	2.17067	2.49074	2.60438	2.34615	2.34639	2.53988	2.46994	2.22898	2.48606	2.52961	2.41492	2.29375	2.56375	2.51637	2.21775	2.35586	2.55487	2.46671	2.1496	2.50411	2.54146	2.37877	2.29154	2.65679	2.55928
-226	0.795723		-157.5	0.830884		-226	1.20672		-13	2.44871	2.49029	2.23927	2.46504	2.66011	2.60615	2.22219	2.58235	2.6396	2.42485	2.39658	2.60623	2.5345	2.26715	2.52638	2.61882	2.44955	2.31278	2.62351	2.592	2.28387	2.45882	2.61459	2.48649	2.1977	2.58105	2.65376	2.40409	2.39159	2.75344	2.68218
-224	0.748365		-155	0.80991		-224	1.19001		-12	2.57072	2.62436	2.34955	2.52662	2.77418	2.65602	2.36594	2.71441	2.7589	2.52789	2.46449	2.70026	2.66638	2.34226	2.65386	2.72049	2.51885	2.36757	2.68934	2.62921	2.32257	2.43791	2.73006	2.58268	2.2625	2.66557	2.7435	2.50213	2.46484	2.88788	2.84237
-222	0.740855		-152.5	0.785361		-222	1.17702		-11	2.68097	2.75684	2.42858	2.71379	2.96661	2.88141	2.45912	2.81594	2.90005	2.64443	2.65399	2.90333	2.76963	2.42668	2.71713	2.79994	2.63599	2.4848	2.76259	2.70913	2.41379	2.58816	2.85166	2.67185	2.35005	2.78255	2.82645	2.60548	2.6045	3.01687	2.97048
-220	0.739685		-150	0.778809		-220	1.16986		-10	2.84023	2.89318	2.54613	2.88416	3.13568	3.0052	2.54277	2.9896	3.05814	2.76688	2.74938	3.00546	2.87019	2.57153	2.87981	2.93737	2.76513	2.59893	2.94174	2.88123	2.50265	2.71155	2.97017	2.77689	2.47674	2.94686	3.00188	2.69154	2.74599	3.22955	3.1214
-218	0.726114		-147.5	0.756226		-218	1.13887		-9	3.05622	3.09017	2.75974	3.01858	3.32592	3.19759	2.7412	3.19837	3.23679	2.92592	2.94053	3.18983	3.05431	2.72788	3.12096	3.14434	2.90226	2.71448	3.09523	3.05856	2.64125	2.86521	3.13892	2.95465	2.57491	3.17342	3.22097	2.87996	2.88642	3.42382	3.31045
-216	0.727536		-145	0.766164		-216	1.10612		-8	3.28536	3.32903	2.93216	3.29177	3.60586	3.47147	2.93962	3.42953	3.50087	3.11317	3.16915	3.50108	3.30961	2.90671	3.29345	3.38095	3.07915	2.96272	3.34402	3.25096	2.85165	3.06111	3.38046	3.16572	2.73411	3.42826	3.44307	3.08187	3.14479	3.66912	3.58225
-214	0.718913		-142.5	0.736656		-214	1.07233		-7	3.56386	3.61627	3.17409	3.5983	3.91995	3.80777	3.18872	3.69299	3.79732	3.33199	3.43596	3.78453	3.55536	3.12691	3.57796	3.64603	3.37903	3.21924	3.6345	3.51481	3.09951	3.39246	3.68154	3.42265	2.99589	3.74386	3.72289	3.33251	3.30663	3.92811	3.84077
-212	0.690283		-140	0.742535		-212	1.09759		-6	3.92042	3.97628	3.46949	3.86725	4.20504	4.05118	3.42146	4.01576	4.07987	3.56906	3.77354	4.04434	3.86699	3.34957	3.92344	3.98265	3.60456	3.48292	4.00053	3.87268	3.37803	3.70308	4.01943	3.79163	3.27791	4.03134	4.11624	3.62932	3.58682	4.19624	4.08165
-210	0.71352		-137.5	0.733151		-210	1.08577		-5	4.29473	4.29601	3.78089	4.14389	4.55961	4.43006	3.7276	4.36166	4.37501	3.86031	4.09641	4.44716	4.20104	3.66786	4.29552	4.29952	3.94466	3.8463	4.37631	4.18212	3.68305	4.09411	4.42738	4.14486	3.60873	4.45406	4.48172	3.9514	3.85798	4.52448	4.3879
-208	0.700542		-135	0.753838		-208	1.05866		-4	4.68956	4.67263	4.12865	4.54784	4.97691	4.78722	4.01434	4.62627	4.75305	4.21675	4.44135	4.8324	4.53976	3.99328	4.6307	4.67582	4.30814	4.24987	4.79871	4.63533	4.08509	4.59234	4.895	4.50675	3.94596	4.91097	4.85121	4.37302	4.15324	4.77088	4.65346
-206	0.685948		-132.5	0.718747		-206	1.07525		-3	5.07914	5.13483	4.51945	4.86139	5.31767	5.11238	4.33992	5.00656	5.01943	4.50143	4.81968	5.15562	4.90344	4.34128	5.01241	5.1152	4.64742	4.57595	5.22325	5.03567	4.42516	5.02433	5.34553	4.98865	4.32786	5.27384	5.28769	4.65855	4.33274	4.98493	4.82729
-204	0.677409		-130	0.728251		-204	1.05997		-2	5.45493	5.47285	4.78747	5.15382	5.58388	5.40692	4.59338	5.28277	5.31708	4.7297	5.13322	5.44194	5.16503	4.54849	5.35701	5.43919	5.01561	4.96126	5.54491	5.32686	4.72344	5.37173	5.78056	5.37857	4.67654	5.64937	5.62195	4.93626	4.53071	5.18248	5.08038
-202	0.696745		-127.5	0.717529		-202	1.05202		-1	5.71576	5.717	5.05796	5.42045	5.89565	5.68453	4.80314	5.45701	5.51929	5.01433	5.30486	5.68308	5.38037	4.78618	5.60482	5.71325	5.25946	5.24939	5.81247	5.57773	5.0882	5.81535	6.0849	5.68823	5.0189	5.96272	5.86298	5.211	4.72981	5.25553	5.12669
-200	0.712797		-125	0.73238		-200	1.04312		-4.87891e-14	5.90493	5.92398	5.16567	5.53548	5.94898	5.69463	4.93779	5.53099	5.58943	5.13038	5.41505	5.71017	5.47129	4.93451	5.70644	5.84292	5.39157	5.37159	5.88258	5.70587	5.18848	5.98867	6.20689	5.80962	5.18167	6.06909	5.95508	5.33348	4.76248	5.22523	5.07732
-198	0.692468		-122.5	0.710362		-198	1.0303		1	5.96868	5.94574	5.20288	5.54158	5.91453	5.73226	4.99808	5.51373	5.57839	5.10215	5.3751	5.64036	5.37257	4.92211	5.69138	5.78228	5.34885	5.35227	5.78031	5.57054	5.14108	5.93796	6.14957	5.81297	5.20461	6.01445	5.89342	5.21956	4.70722	5.14316	5.04474
-196	0.686206		-120	0.71684		-196	1.0442		2	5.89459	5.88157	5.14383	5.53548	5.84694	5.63666	4.93088	5.3807	5.42205	5.04733	5.21217	5.45031	5.19859	4.81377	5.51151	5.59676	5.31688	5.26741	5.58857	5.44447	5.08637	5.8811	6.00039	5.6367	5.22222	5.84451	5.67223	5.15962	4.61856	4.95716	4.8505
-194	0.708859		-117.5	0.715119		-194	1.05446		3	5.7807	5.76205	5.07652	5.36969	5.60788	5.40983	4.81202	5.16324	5.2118	4.89575	4.98339	5.14499	4.91587	4.67651	5.27734	5.34693	5.05149	5.02257	5.26799	5.15797	4.87914	5.65022	5.67994	5.3804	5.06096	5.63586	5.40136	4.9377	4.48462	4.72771	4.60973
-192	0.664249		-115	0.745604		-192	1.06185		4	5.57068	5.55267	4.89157	5.13575	5.29341	5.12311	4.6747	4.92836	4.9325	4.66911	4.72865	4.82953	4.65213	4.44853	4.93468	5.02014	4.7643	4.76938	4.94735	4.77241	4.60281	5.27034	5.3258	5.02433	4.85676	5.27918	5.09772	4.62157	4.30237	4.57672	4.42896
-190	0.683567		-112.5	0.710277		-190	1.04529		5	5.32646	5.27886	4.74996	4.92605	5.00512	4.8589	4.4599	4.65046	4.66452	4.46991	4.46296	4.49639	4.34571	4.15461	4.62996	4.64842	4.42441	4.50273	4.55486	4.47652	4.37899	4.96823	4.96775	4.67202	4.61642	4.91508	4.7354	4.34289	4.17452	4.31541	4.24713
-188	0.668095		-110	0.746446		-188	1.02374		6	5.13856	5.04497	4.53679	4.65743	4.70308	4.51887	4.25612	4.38421	4.35427	4.23442	4.2	4.18106	4.10881	3.9614	4.25064	4.28063	4.12453	4.18063	4.2472	4.17616	4.08887	4.66399	4.64204	4.37933	4.37768	4.61764	4.41801	4.08839	4.01194	4.12488	4.07608
-186	0.692747		-107.5	0.736754		-186	1.07978		7	4.87864	4.80659	4.35664	4.33606	4.34793	4.19758	4.11297	4.18531	4.14392	4.02825	3.93788	3.88225	3.84169	3.72678	3.9308	3.93435	3.82638	3.94241	3.9635	3.88227	3.83527	4.31164	4.32869	4.07838	4.17441	4.29253	4.12865	3.79576	3.88784	3.93467	3.89524
-184	0.675968		-105	0.741433		-184	1.04234		8	4.67656	4.56059	4.21413	4.14002	4.10368	3.95772	3.92771	3.97244	3.92592	3.83495	3.75462	3.72215	3.60828	3.55272	3.69856	3.68116	3.57506	3.71009	3.71888	3.6209	3.66785	4.1271	4.04472	3.83959	4.00042	4.05131	3.86927	3.64642	3.77303	3.83189	3.76848
-182	0.669727		-102.5	0.732811		-182	1.04299		9	4.55606	4.46998	4.09769	3.94674	3.87703	3.72731	3.73945	3.78817	3.74561	3.62998	3.63159	3.50338	3.40851	3.41081	3.46565	3.46057	3.41061	3.53405	3.50375	3.4121	3.5081	3.95521	3.88543	3.64266	3.86769	3.81241	3.62385	3.50682	3.66537	3.70523	3.58528
-180	0.702489		-100	0.750241		-180	1.05048		10	4.4494	4.30008	3.9731	3.73319	3.64782	3.50384	3.65638	3.65293	3.56742	3.48832	3.41473	3.28414	3.25467	3.25637	3.25907	3.26768	3.17709	3.38353	3.36095	3.29527	3.32378	3.80846	3.69654	3.5488	3.69888	3.68691	3.52635	3.31509	3.53945	3.56845	3.51758
-178	0.680999		-97.5	0.747948		-178	1.04512		11	4.25406	4.16164	3.87632	3.61919	3.49185	3.34936	3.52043	3.54009	3.46332	3.41438	3.28994	3.1689	3.13863	3.12367	3.11205	3.12006	3.04159	3.27906	3.24615	3.12159	3.22902	3.67704	3.56155	3.41528	3.65458	3.50758	3.3388	3.22985	3.47581	3.48591	3.42726
-176	0.703724		-95	0.744539		-176	1.05717		12	4.21492	4.09715	3.86127	3.51888	3.35066	3.23676	3.42405	3.44679	3.31782	3.30917	3.1884	3.07112	3.02577	3.0682	2.99704	2.96016	2.94188	3.202	3.12636	3.07808	3.15191	3.59716	3.45273	3.30336	3.56422	3.40798	3.23134	3.12892	3.45204	3.3907	3.3289
-174	0.675621		-92.5	0.776551		-174	1.07075		13	4.15271	4.01901	3.78681	3.36622	3.21912	3.0933	3.36856	3.33966	3.22727	3.18715	3.08981	2.93926	2.91364	3.00576	2.86682	2.87363	2.8421	3.08469	3.02236	2.96633	3.06806	3.51998	3.33769	3.24995	3.45896	3.31592	3.11637	3.02211	3.36271	3.37292	3.18845
-172	0.681245		-90	0.753447		-172	1.07517		14	4.04108	3.94627	3.73976	3.27958	3.0812	3.01205	3.28085	3.23868	3.16188	3.1272	2.98782	2.83859	2.7422	2.91203	2.8244	2.75673	2.72974	3.01689	2.97498	2.84352	2.9872	3.44032	3.24694	3.15163	3.45852	3.21076	3.06509	2.96275	3.29161	3.26332	3.21407
-170	0.691648		-87.5	0.772868		-170	1.07817		15	3.99057	3.89115	3.71326	3.23223	3.01748	2.95788	3.2398	3.19763	3.05568	3.08747	2.92026	2.73475	2.73413	2.82029	2.74865	2.6857	2.68341	2.95305	2.89768	2.77563	2.93843	3.3709	3.19303	3.09206	3.39467	3.14889	2.95008	2.94417	3.28355	3.1769	3.14957
-168	0.685011		-85	0.783345		-168	1.0877		16	3.94091	3.82382	3.66662	3.12262	2.9089	2.85534	3.19359	3.14091	3.00117	2.98737	2.85186	2.65983	2.63342	2.80873	2.64579	2.62389	2.57292	2.89571	2.78901	2.69616	2.86085	3.27488	3.08981	3.02339	3.29593	3.079	2.90713	2.79935	3.23725	3.12142	3.0379
-166	0.689169		-82.5	0.799909		-166	1.08822		17	3.84146	3.75198	3.61953	3.06089	2.77662	2.77585	3.12197	3.08101	2.9157	2.94672	2.81753	2.63065	2.57205	2.71545	2.63022	2.5364	2.50756	2.84709	2.68905	2.59943	2.83716	3.24639	3.05078	2.93242	3.28158	3.04407	2.84086	2.77219	3.16333	3.0435	2.98974
-164	0.667468		-80	0.780214		-164	1.09791		18	3.81453	3.7259	3.58395	3.03134	2.767	2.70658	3.05667	3.0015	2.84245	2.89876	2.76643	2.60811	2.50747	2.69659	2.58851	2.45686	2.46461	2.84468	2.64277	2.58728	2.77583	3.16608	2.9585	2.89283	3.22985	2.9363	2.7802	2.73975	3.13844	3.0217	2.97193
-162	0.660726		-77.5	0.816171		-162	1.07666		19	3.80805	3.67773	3.55176	2.9437	2.69726	2.62044	3.04169	2.95067	2.82441	2.83954	2.73167	2.46412	2.46997	2.59632	2.45375	2.39032	2.36156	2.73924	2.61157	2.5167	2.71599	3.13772	2.88631	2.8069	3.16632	2.9116	2.72263	2.67075	3.09255	2.95765	2.88134
-160	0.66489		-75	0.817882		-160	1.10748		20	3.71301	3.60653	3.5096	2.9175	2.62649	2.52197	2.96561	2.89027	2.75295	2.7622	2.67176	2.42148	2.38295	2.57233	2.42308	2.33156	2.35013	2.68744	2.52878	2.41534	2.64334	3.07143	2.86368	2.77974	3.13108	2.83844	2.66473	2.61792	3.02455	2.88637	2.86525
-158	0.683199		-72.5	0.808339		-158	1.13783		21	3.6521	3.53283	3.45445	2.83044	2.57393	2.48637	2.9103	2.87036	2.67846	2.72501	2.59641	2.36273	2.32063	2.49399	2.36828	2.2792	2.30965	2.63171	2.46724	2.38063	2.60405	3.03723	2.79483	2.70371	3.11037	2.76171	2.58147	2.59317	2.98507	2.81737	2.81838
-156	0.703547		-70	0.820828		-156	1.1308		22	3.6572	3.48246	3.4272	2.79375	2.48955	2.40909	2.8727	2.76751	2.64289	2.64249	2.5493	2.35494	2.25638	2.45319	2.32108	2.22389	2.25061	2.57793	2.38843	2.32985	2.52605	2.95528	2.7195	2.65153	3.05014	2.72137	2.51895	2.52126	2.9336	2.79558	2.73263
-154	0.666026		-67.5	0.827156		-154	1.13751		23	3.57961	3.40122	3.32773	2.71596	2.40744	2.34444	2.8191	2.72779	2.55593	2.62948	2.471	2.2056	2.23686	2.40309	2.28561	2.19288	2.17943	2.51323	2.32428	2.24385	2.4905	2.88908	2.64332	2.61379	3.01431	2.6513	2.48784	2.46618	2.90096	2.7237	2.66776
-152	0.661548		-65	0.84764		-152	1.15772		24	3.49474	3.343	3.31035	2.67832	2.37755	2.32665	2.79435	2.67543	2.55056	2.56607	2.45234	2.2054	2.1383	2.37723	2.22084	2.1006	2.11896	2.48258	2.25563	2.19136	2.42812	2.85711	2.58388	2.56174	2.95717	2.5793	2.40841	2.44536	2.87586	2.65561	2.62106
-150	0.638616		-62.5	0.853379		-150	1.17326		25	3.47293	3.29549	3.2272	2.60851	2.30829	2.24539	2.70118	2.66115	2.48228	2.48358	2.37673	2.16026	2.11753	2.31559	2.14462	2.03765	2.06944	2.44052	2.22512	2.12276	2.40237	2.77911	2.54537	2.4949	2.90151	2.52664	2.35793	2.3724	2.8077	2.60819	2.54923
-148	0.638026		-60	0.835649		-148	1.17689		26	3.39216	3.19931	3.16974	2.5411	2.25528	2.20006	2.67765	2.59075	2.41498	2.47058	2.33601	2.09925	2.07152	2.29293	2.11446	2.00391	2.04974	2.40083	2.17375	2.05504	2.30582	2.75213	2.49664	2.40935	2.8377	2.44828	2.30362	2.29398	2.75265	2.55817	2.48639
-146	0.675723		-57.5	0.856154		-146	1.17391		27	3.32536	3.13792	3.12537	2.50278	2.20639	2.15297	2.64446	2.52197	2.38641	2.42961	2.29117	2.0508	2.00537	2.22114	2.09068	1.96821	1.99399	2.34675	2.1235	2.01912	2.26852	2.70405	2.40593	2.35129	2.78379	2.3969	2.25816	2.27655	2.71642	2.46703	2.426
-144	0.650535		-55	0.858207		-144	1.20053		28	3.26284	3.05396	3.05238	2.46739	2.14652	2.08851	2.60398	2.48345	2.30006	2.36111	2.25692	1.98551	1.94939	2.18669	2.04361	1.89239	1.96301	2.2666	2.06072	1.97879	2.25467	2.62945	2.32863	2.30267	2.70933	2.34682	2.19161	2.20794	2.65465	2.44838	2.37922
-142	0.643965		-52.5	0.859724		-142	1.1947		29	3.20115	2.98615	2.98234	2.4119	2.10783	2.04741	2.54319	2.42168	2.2345	2.33142	2.18787	1.94614	1.89814	2.14056	1.96131	1.87906	1.90861	2.21882	2.01296	1.93574	2.17791	2.55545	2.28511	2.24709	2.67651	2.286	2.14851	2.17589	2.62314	2.4092	2.30756
-140	0.652635		-50	0.877313		-140	1.21617		30	3.11888	2.95816	2.91868	2.36229	2.05666	1.99559	2.48984	2.39469	2.22518	2.26735	2.1758	1.89574	1.83483	2.11319	1.95058	1.81595	1.86036	2.19285	1.97283	1.84339	2.12615	2.50251	2.20688	2.17644	2.6196	2.26777	2.06984	2.10616	2.55256	2.34601	2.25353
-138	0.649494		-47.5	0.872788		-138	1.25631		31	3.04299	2.86379	2.8286	2.33807	2.0226	1.95794	2.47563	2.3567	2.16151	2.22596	2.11218	1.85598	1.78357	2.04186	1.89611	1.80418	1.81721	2.13129	1.94075	1.82764	2.11568	2.44395	2.16752	2.13166	2.55682	2.18031	2.01403	2.0684	2.54558	2.24862	2.20575
-136	0.66176		-45	0.884163		-136	1.27784		32	2.97732	2.80289	2.77576	2.27906	1.97171	1.93125	2.41605	2.26905	2.09362	2.15123	2.06991	1.79234	1.72383	2.00515	1.87346	1.73596	1.75306	2.10715	1.8536	1.79298	2.05275	2.39946	2.12459	2.04326	2.51155	2.13604	1.97678	2.03587	2.46778	2.23383	2.13352
-134	0.685207		-42.5	0.895494		-134	1.27186		33	2.89483	2.70382	2.71069	2.22534	1.92903	1.86489	2.35377	2.25347	2.06745	2.10298	2.02473	1.74785	1.70337	1.97204	1.84906	1.65753	1.74129	2.02697	1.81932	1.75674	2.00735	2.35719	2.03453	2.00459	2.44835	2.09262	1.91571	1.91395	2.44051	2.12619	2.09154
-132	0.674288		-40	0.899376		-132	1.29247		34	2.79072	2.66196	2.6661	2.20763	1.90946	1.85945	2.31655	2.22427	2.04425	2.04949	2.00524	1.72098	1.70976	1.95175	1.77446	1.65606	1.6428	1.99687	1.80248	1.74216	1.96687	2.28405	2.02149	1.98272	2.40873	2.03187	1.86618	1.91175	2.40236	2.13567	2.03945
-130	0.657039		-37.5	0.881463		-130	1.32764		35	2.77403	2.56855	2.58964	2.15952	1.81475	1.81838	2.30606	2.1506	1.94539	2.01395	1.96636	1.70134	1.64057	1.88971	1.76928	1.60869	1.62344	1.99938	1.7759	1.66208	1.90515	2.28054	1.98366	1.91322	2.36143	2.00595	1.83209	1.90065	2.31944	2.08418	2.00062
-128	0.687993		-35	0.924042		-128	1.3452		36	2.69077	2.51811	2.57095	2.12555	1.83219	1.79686	2.25544	2.12017	1.9473	1.99903	1.88693	1.63012	1.58372	1.88799	1.73865	1.57215	1.59788	1.93399	1.74721	1.60637	1.89258	2.20059	1.96139	1.90496	2.33179	1.96489	1.79601	1.86771	2.25165	1.99597	1.96109
-126	0.705696		-32.5	0.938573		-126	1.35966		37	2.63698	2.47352	2.48541	2.08831	1.78033	1.74561	2.22847	2.04542	1.89735	1.96047	1.84132	1.60012	1.57302	1.86734	1.71718	1.53929	1.59524	1.93532	1.71833	1.58093	1.89402	2.1736	1.90301	1.89291	2.28073	1.90482	1.76581	1.82984	2.25906	1.99559	1.8958
-124	0.714816		-30	0.958437		-124	1.37915		38	2.58539	2.39871	2.46983	2.04832	1.75383	1.71401	2.24085	2.0269	1.82336	1.90853	1.82847	1.59181	1.5225	1.81411	1.64628	1.54157	1.58547	1.86969	1.67926	1.57377	1.86748	2.14477	1.87621	1.812	2.24873	1.84735	1.69035	1.79751	2.184	1.93531	1.87099
-122	0.73073		-27.5	1.01526		-122	1.37544		39	2.50458	2.35788	2.39781	1.98534	1.69379	1.66877	2.17389	1.98014	1.78277	1.85637	1.79002	1.55212	1.4662	1.7968	1.66735	1.49154	1.53334	1.88942	1.63743	1.51836	1.80293	2.12635	1.80899	1.75004	2.22049	1.8588	1.66899	1.75955	2.15022	1.8593	1.81062
-120	0.719158		-25	1.05477		-120	1.40336		40	2.46961	2.33005	2.37996	1.97166	1.6781	1.66919	2.12678	1.95979	1.78045	1.80874	1.758	1.47824	1.50343	1.7613	1.56624	1.44166	1.52259	1.83891	1.60503	1.51154	1.79429	2.10637	1.79225	1.79038	2.15583	1.78621	1.64326	1.7061	2.11522	1.88391	1.77557
-118	0.740119		-22.5	1.12533		-118	1.42547		41	2.41938	2.2513	2.32785	1.9742	1.65848	1.5978	2.10449	1.92007	1.72854	1.82239	1.73561	1.48834	1.47687	1.72328	1.60305	1.46083	1.45355	1.81885	1.54848	1.48246	1.78483	2.03142	1.75734	1.74492	2.13959	1.72386	1.61012	1.69593	2.1031	1.83658	1.72096
-116	0.735038		-20	1.20305		-116	1.44622		42	2.33384	2.20167	2.28125	1.92631	1.63268	1.57417	2.04249	1.85586	1.68663	1.76208	1.73994	1.45645	1.40087	1.68231	1.53026	1.41585	1.45707	1.75937	1.53087	1.43757	1.71861	1.99599	1.73788	1.70437	2.12364	1.7288	1.55143	1.64548	2.03904	1.76188	1.68661
-114	0.729587		-17.5	1.29434		-114	1.48299		43	2.3019	2.18511	2.22889	1.89279	1.59408	1.58663	2.01563	1.81652	1.61892	1.6984	1.69535	1.39739	1.38279	1.67656	1.53091	1.37233	1.44486	1.76879	1.5325	1.42019	1.73668	1.97462	1.64952	1.67096	2.03215	1.72027	1.54287	1.61795	2.02398	1.71807	1.68734
-112	0.767574		-15	1.41754		-112	1.5041		44	2.23325	2.08551	2.17867	1.85269	1.54461	1.52966	1.9765	1.79608	1.61328	1.69144	1.67647	1.40899	1.36939	1.67379	1.50797	1.34775	1.40113	1.72883	1.49906	1.39343	1.68063	1.91396	1.64319	1.65468	2.00023	1.63568	1.50457	1.58387	1.99842	1.68525	1.65435
-110	0.747958		-12.5	1.53128		-110	1.53412		45	2.17411	2.05547	2.14279	1.81223	1.49976	1.47814	1.95789	1.75891	1.58309	1.64763	1.64424	1.36404	1.34781	1.62278	1.46739	1.3372	1.3742	1.72679	1.46261	1.39548	1.6501	1.92426	1.60823	1.5845	1.98064	1.62229	1.43019	1.59284	1.93053	1.67459	1.60247
-108	0.770527		-10	1.68897		-108	1.53615		46	2.13723	2.01131	2.08584	1.76082	1.50693	1.44841	1.93204	1.69327	1.50957	1.62906	1.60784	1.3673	1.29496	1.57095	1.43923	1.30954	1.36059	1.67289	1.41511	1.33486	1.61732	1.88704	1.56525	1.58565	1.96923	1.5604	1.44379	1.50256	1.93527	1.61518	1.58239
-106	0.785451		-7.50002	1.93119		-106	1.57713		47	2.1078	1.96935	2.0618	1.77999	1.45066	1.4517	1.92165	1.66749	1.5215	1.58969	1.57109	1.27518	1.28439	1.5964	1.39855	1.2984	1.33843	1.66774	1.42871	1.32539	1.58713	1.83825	1.54571	1.53976	1.94335	1.53816	1.40291	1.49958	1.87996	1.60136	1.5189
-104	0.781774		-5.00002	2.2319		-104	1.60508		48	2.06678	1.89403	1.99187	1.71285	1.42325	1.4165	1.86015	1.64112	1.46728	1.56344	1.53757	1.33534	1.28386	1.53503	1.42488	1.24783	1.30421	1.65749	1.37577	1.29689	1.58047	1.84116	1.53613	1.53183	1.89886	1.51613	1.41883	1.48522	1.84455	1.54063	1.47688
-102	0.786742		-2.5	2.6576		-102	1.64526		49	2.02575	1.86644	1.99489	1.71855	1.40946	1.40526	1.86339	1.60644	1.43392	1.52607	1.50404	1.26443	1.25631	1.54064	1.38965	1.23703	1.28352	1.62749	1.33899	1.27246	1.5691	1.79428	1.49219	1.49554	1.87846	1.50498	1.36388	1.44203	1.83026	1.53974	1.45602
-100	0.807874		0	3.04044		-100	1.65896		50	1.99272	1.85435	1.94663	1.70041	1.40434	1.38161	1.8398	1.57404	1.44505	1.51955	1.51047	1.23643	1.23286	1.54772	1.37326	1.22227	1.29547	1.61797	1.37988	1.28485	1.57347	1.78265	1.49171	1.49309	1.88109	1.45946	1.35175	1.4184	1.81765	1.51434	1.41872
-98	0.755478		2.5	3.35629		-98.0001	1.72039		51	1.95279	1.80063	1.92775	1.67862	1.35872	1.35413	1.81154	1.541	1.3877	1.50366	1.48576	1.22302	1.204	1.52617	1.32536	1.2231	1.2644	1.56954	1.34492	1.26071	1.55806	1.78272	1.50451	1.47052	1.85799	1.48599	1.32667	1.44843	1.77234	1.52133	1.42059
-96	0.750838		5	3.64467		-96	1.73363		52	1.92414	1.80674	1.89653	1.63434	1.34765	1.37436	1.79949	1.50537	1.35355	1.47345	1.50113	1.22402	1.19844	1.50495	1.35494	1.16844	1.2395	1.58212	1.33216	1.24008	1.5307	1.74513	1.43226	1.4331	1.83687	1.43795	1.32148	1.4038	1.75918	1.43767	1.41002
-94	0.765207		7.49999	3.80529		-94	1.74812		53	1.89313	1.7464	1.8898	1.61644	1.34361	1.29896	1.78929	1.51682	1.33216	1.43911	1.44553	1.17628	1.20316	1.48935	1.29544	1.16906	1.20615	1.57968	1.31586	1.23582	1.51751	1.7094	1.41537	1.48199	1.79732	1.40268	1.29661	1.3878	1.75573	1.39011	1.39167
-92	0.74106		9.99999	3.83857		-92	1.78296		54	1.85751	1.71918	1.86728	1.59494	1.32149	1.28859	1.74344	1.52111	1.32543	1.45283	1.42596	1.16931	1.1631	1.47143	1.28693	1.13967	1.22828	1.53028	1.30998	1.21739	1.51863	1.70451	1.42247	1.42993	1.79254	1.38092	1.24355	1.38824	1.70207	1.41738	1.33047
-90	0.759191		12.5	3.88171		-90	1.80169		55	1.81072	1.70669	1.8512	1.57226	1.25483	1.27441	1.72312	1.46749	1.25694	1.3958	1.42813	1.15918	1.14975	1.4544	1.25044	1.14186	1.2483	1.54243	1.25205	1.18862	1.50836	1.6902	1.37281	1.34558	1.76824	1.38825	1.25518	1.3287	1.70008	1.36102	1.31831
-88	0.739222		15	3.88703		-88	1.85442		56	1.8247	1.6627	1.83111	1.54206	1.28991	1.27572	1.7082	1.42309	1.24188	1.36727	1.38335	1.15399	1.10988	1.46385	1.25052	1.10115	1.17408	1.51601	1.28679	1.16902	1.45454	1.65663	1.33574	1.35988	1.7389	1.33683	1.22603	1.32969	1.67869	1.35757	1.2735
-86	0.722834		17.5	3.8646		-86	1.87638		57	1.76745	1.64434	1.76432	1.54779	1.27579	1.21698	1.7005	1.40101	1.27413	1.3717	1.37683	1.14374	1.11632	1.43953	1.24052	1.10631	1.20121	1.46545	1.23961	1.15842	1.45925	1.66952	1.36724	1.38473	1.71124	1.32704	1.18864	1.32492	1.66611	1.31723	1.2704
-84	0.682251		20	3.99827		-84.0001	1.88664		58	1.75232	1.61819	1.75951	1.48775	1.225	1.22583	1.66039	1.38402	1.2196	1.34822	1.36215	1.12398	1.09162	1.45081	1.23868	1.06387	1.15495	1.48135	1.19834	1.13414	1.43004	1.63782	1.33132	1.30618	1.69985	1.31064	1.16976	1.35415	1.64227	1.30142	1.2476
-82	0.690033		22.5	4.0635		-82	1.92033		59	1.74993	1.59559	1.74557	1.46925	1.22395	1.25131	1.67258	1.34592	1.18588	1.3062	1.36219	1.08812	1.08739	1.43423	1.21036	1.04712	1.1248	1.4623	1.17766	1.11645	1.4354	1.57054	1.29641	1.29444	1.71127	1.3044	1.15745	1.27388	1.6221	1.28309	1.20364
-80	0.62941		25	4.17781		-80	1.94838		60	1.68975	1.5425	1.7152	1.45542	1.18718	1.19534	1.66967	1.29483	1.16125	1.30497	1.33997	1.05364	1.05858	1.37517	1.2178	1.02795	1.11266	1.43701	1.17515	1.10885	1.43109	1.57747	1.28977	1.3165	1.67519	1.27727	1.13494	1.27922	1.57745	1.24201	1.19014
-78	0.615876		27.5	4.32288		-78	1.97956		61	1.64778	1.53181	1.72043	1.45639	1.16187	1.18668	1.60642	1.29392	1.14287	1.27925	1.32486	1.052	1.03851	1.3623	1.19303	1.01967	1.10184	1.41502	1.16092	1.08315	1.39474	1.53724	1.27823	1.26448	1.64735	1.25261	1.09188	1.25081	1.54109	1.19902	1.18346
-76	0.575094		30	4.38181		-76	1.97736		62	1.64246	1.49112	1.65741	1.4093	1.15498	1.12141	1.60027	1.25073	1.1073	1.23775	1.31893	1.02889	1.02368	1.33547	1.16749	1.05264	1.10006	1.40743	1.11377	1.04521	1.36813	1.52384	1.22321	1.27346	1.59819	1.22287	1.12561	1.21489	1.52262	1.21126	1.1614
-74	0.519647		32.5	4.4314		-74	2.01557		63	1.61123	1.46631	1.65526	1.42759	1.14467	1.16574	1.57019	1.25664	1.10117	1.27049	1.27177	0.997669	1.03757	1.3157	1.15631	1.01232	1.05494	1.4014	1.13328	1.03413	1.41674	1.52134	1.2049	1.25635	1.60063	1.21907	1.08904	1.21719	1.5222	1.18517	1.11022
-72	0.469232		35	4.49204		-72	2.03742		64	1.57428	1.46404	1.64463	1.38377	1.14661	1.1326	1.51132	1.23801	1.07015	1.16643	1.25046	1.03217	0.977953	1.30684	1.13834	0.967231	1.04814	1.40311	1.10237	1.05433	1.34117	1.50356	1.19046	1.20553	1.5766	1.19107	1.04634	1.18522	1.4892	1.15572	1.12852
-70	0.435608		37.5	4.48072		-70.0001	2.02615		65	1.53744	1.41061	1.60572	1.37615	1.09964	1.10834	1.52244	1.21205	1.0501	1.18784	1.22496	1.04083	0.991802	1.27876	1.11139	0.966953	1.06033	1.35908	1.10089	1.02839	1.30971	1.45422	1.14649	1.20151	1.54903	1.15716	1.05425	1.17097	1.47717	1.14163	1.09306
-68	0.42026		40	4.54397		-68	2.05245		66	1.49479	1.36685	1.5633	1.35443	1.09933	1.09954	1.48868	1.18299	1.00109	1.19841	1.21335	0.970105	0.965569	1.31401	1.08357	0.938844	0.997018	1.3235	1.04449	0.982535	1.29655	1.48249	1.13595	1.172	1.55667	1.15135	1.02573	1.14541	1.42474	1.11368	1.07158
-66	0.378864		42.5	4.56243		-66	2.04502		67	1.47582	1.35136	1.54741	1.3319	1.0697	1.0911	1.4689	1.17236	1.01389	1.17359	1.21744	0.930688	0.958805	1.26767	1.07017	0.9173	1.02576	1.33348	1.04048	1.00414	1.31369	1.43037	1.12828	1.1444	1.52084	1.1298	0.97439	1.13837	1.43474	1.08664	1.03371
-64	0.309434		45	4.50555		-64	2.0721		68	1.45261	1.33373	1.54943	1.2977	1.03366	1.087	1.46607	1.13523	0.958897	1.10203	1.17473	0.914019	0.93232	1.25668	1.06052	0.920391	1.0172	1.30884	1.04893	0.944378	1.243	1.40064	1.09702	1.12086	1.4869	1.07991	0.965836	1.10971	1.38987	1.06232	1.02133
-62	0.29053		47.5	4.527		-62	2.09904		69	1.38841	1.31466	1.49245	1.27111	1.01798	1.01004	1.45596	1.13997	0.961347	1.12788	1.15511	0.922967	0.938905	1.28156	1.04374	0.882058	1.00663	1.28895	1.0316	0.908785	1.26318	1.34494	1.07383	1.14508	1.46288	1.0694	0.967378	1.0824	1.40036	1.06417	0.992837
-60	0.283855		50	4.46539		-60	2.11955		70	1.37795	1.27323	1.46605	1.26417	1.00337	1.05027	1.40225	1.07165	0.93754	1.08173	1.13143	0.919806	0.92792	1.23425	1.04412	0.863048	0.962697	1.25298	0.979207	0.941151	1.21211	1.36143	1.06777	1.07891	1.44336	1.02558	0.904373	1.10091	1.38093	1.05045	0.981911
-58	0.25814		52.5	4.38525		-58	2.14724		71	1.36719	1.25637	1.43603	1.24045	0.986816	1.00891	1.36157	1.06083	0.934428	1.05452	1.1313	0.882368	0.882696	1.21603	1.01637	0.840404	0.956823	1.2356	1.00189	0.901296	1.20476	1.31078	1.00669	1.06655	1.42463	1.00198	0.914831	1.0663	1.32666	1.01157	0.979875
-56	0.230287		55	4.42528		-56.0001	2.13499		72	1.30206	1.22793	1.44177	1.23355	0.936208	0.991712	1.39108	1.04013	0.917486	1.04832	1.13477	0.890787	0.813911	1.18595	0.989212	0.873987	0.944055	1.20151	0.968981	0.909367	1.2137	1.28177	1.03396	1.05162	1.38524	1.03971	0.882129	1.05775	1.32531	0.996718	0.931169
-54	0.20133		57.5	4.39716		-54	2.1171		73	1.28207	1.18519	1.40518	1.21814	0.909546	0.915565	1.3338	1.00919	0.886041	1.06796	1.09371	0.845022	0.847519	1.2202	0.976925	0.812211	0.918176	1.206	0.916571	0.883674	1.17916	1.28139	1.01674	1.00933	1.37644	1.02057	0.892062	1.04454	1.32637	0.946657	0.927936
-52	0.177645		60	4.36947		-52	2.1505		74	1.25693	1.15188	1.36253	1.1649	0.913946	0.9616	1.33224	1.01391	0.893641	1.02234	1.0971	0.859747	0.867747	1.17909	0.942522	0.834561	0.924156	1.18027	0.924693	0.85189	1.18182	1.24626	0.94427	1.0043	1.35007	0.971887	0.828158	0.99946	1.286	0.963909	0.925602
-50	0.169996		62.5	4.40689		-50	2.14963		75	1.22862	1.11375	1.33835	1.14509	0.867212	0.96515	1.3257	0.991154	0.855725	1.01426	1.08458	0.869039	0.821035	1.19074	0.927693	0.844477	0.882753	1.18076	0.902064	0.825167	1.1652	1.21895	0.982839	1.00078	1.34269	0.96127	0.882003	1.00337	1.23913	0.915282	0.899585
-48	0.119488		65	4.33416		-48	2.12861		76	1.19979	1.10604	1.31868	1.11542	0.895283	0.899893	1.26606	0.916904	0.836452	0.982267	1.05525	0.833126	0.806281	1.14116	0.935754	0.761909	0.883847	1.16104	0.917211	0.85159	1.13007	1.20577	0.901061	0.972467	1.31454	0.954888	0.825724	0.986767	1.22471	0.891413	0.865397
-46	0.13867		67.5	4.28312		-46	2.19294		77	1.16347	1.09967	1.30294	1.15106	0.834986	0.923869	1.26795	0.929774	0.800711	0.940639	1.05222	0.822981	0.818646	1.15821	0.907008	0.786861	0.874824	1.15954	0.877615	0.858063	1.13582	1.20083	0.898794	0.957338	1.31755	0.911447	0.806272	0.953332	1.22868	0.901599	0.839737
-44	0.118953		70	4.25823		-44	2.22144		78	1.13478	1.02353	1.28531	1.09172	0.863033	0.882935	1.27783	0.886247	0.806093	0.974159	1.01037	0.809018	0.827918	1.11969	0.911324	0.741363	0.894597	1.1195	0.845273	0.829881	1.10945	1.13379	0.892194	0.924226	1.26884	0.914349	0.792648	0.960211	1.20641	0.870033	0.813869
-42	0.109164		72.5	4.14417		-42.0001	2.22507		79	1.09525	1.02293	1.25607	1.10567	0.846762	0.865676	1.23432	0.920836	0.781165	0.921933	1.03804	0.800732	0.801863	1.12414	0.919562	0.748057	0.85022	1.10418	0.845798	0.838348	1.0956	1.11439	0.883909	0.934811	1.28405	0.859146	0.788942	0.952208	1.19975	0.848222	0.83204
-40	0.059064		75	4.04766		-40	2.2837		80	1.04515	0.990593	1.22121	1.06129	0.834698	0.835425	1.20915	0.878768	0.745783	0.91377	1.0001	0.785971	0.811195	1.11097	0.901075	0.724528	0.815309	1.09854	0.851198	0.798554	1.07802	1.11689	0.84868	0.88798	1.22901	0.886938	0.756094	0.933539	1.15582	0.842213	0.795971
-38	0.0672074		77.5	3.99674		-38	2.30772		81	0.980349	0.951208	1.20971	1.03501	0.801356	0.842622	1.18668	0.874894	0.744508	0.893536	0.966638	0.745515	0.795011	1.10301	0.903224	0.776799	0.816418	1.05168	0.82341	0.763469	1.09525	1.08334	0.816001	0.890302	1.19567	0.803287	0.739063	0.931949	1.11456	0.834878	0.786467
-36	0.0208608		80	3.83577		-36	2.33524		82	1.02871	0.947835	1.16582	1.01037	0.800602	0.814889	1.17127	0.835725	0.700714	0.888703	0.982637	0.766665	0.753749	1.08131	0.835611	0.716349	0.762549	1.05852	0.778375	0.790664	1.06685	1.06205	0.819508	0.851223	1.16864	0.845423	0.727041	0.893037	1.10911	0.785797	0.756137
-34	0.0123558		82.5	3.73686		-34	2.39397		83	1.00874	0.921835	1.14082	1.03339	0.775436	0.82609	1.12947	0.81408	0.73406	0.835357	0.963747	0.771641	0.769699	1.10279	0.851685	0.695165	0.812523	1.04619	0.773468	0.755189	1.03855	1.07128	0.790994	0.842384	1.16152	0.808928	0.7167	0.851232	1.11687	0.817975	0.735846
-32	0.00875356		85	3.62151		-32	2.43748		84	0.953718	0.890469	1.11422	0.980406	0.762881	0.791349	1.15186	0.827463	0.71698	0.837157	0.952593	0.751081	0.741125	1.04681	0.857858	0.715638	0.794703	1.03724	0.803749	0.754232	1.00738	1.01199	0.758571	0.835449	1.16683	0.799985	0.696061	0.836347	1.07878	0.738285	0.768909
-30	0.00912557		87.5	3.44326		-30	2.5068		85	0.94085	0.855639	1.10656	0.998683	0.744524	0.813951	1.13385	0.7848	0.679368	0.836607	0.943796	0.745353	0.764198	1.0516	0.845216	0.708117	0.773699	1.05595	0.72952	0.727826	1.00304	1.00651	0.749849	0.813036	1.14832	0.776935	0.707797	0.849111	1.0689	0.739853	0.745309
-28	0.0183328		90	3.32291		-28	2.58502		86	0.925414	0.862873	1.0775	0.9674	0.720225	0.771391	1.10152	0.755642	0.679258	0.835004	0.927954	0.702634	0.718807	1.05159	0.814955	0.686836	0.799721	1.00693	0.751832	0.757794	1.01228	0.995844	0.752388	0.766589	1.06466	0.770111	0.688054	0.813189	1.07718	0.731649	0.70803
-26	-0.00342845		92.5	3.16672		-26	2.63102		87	0.909894	0.818498	1.07906	0.972592	0.702018	0.775032	1.10235	0.762136	0.643468	0.817336	0.92465	0.727395	0.738239	1.06814	0.836193	0.669809	0.754739	0.979941	0.741776	0.703801	0.960035	0.92165	0.688809	0.777413	1.09092	0.775011	0.701527	0.819108	1.02031	0.715738	0.678532
-24	0.0026979		95	2.99039		-24	2.72606		88	0.864136	0.802453	1.06733	0.945736	0.724213	0.77267	1.03756	0.712021	0.618253	0.798527	0.916442	0.694363	0.726846	1.02742	0.812274	0.643993	0.765284	0.995486	0.729716	0.690982	0.991815	0.960548	0.714057	0.787836	1.03129	0.729994	0.614409	0.816667	1.0089	0.691821	0.696084
-22	0.00311297		97.5	2.87096		-22	2.79845		89	0.883113	0.815863	1.04622	0.942708	0.668269	0.756906	1.05492	0.753277	0.640349	0.755478	0.924939	0.696489	0.704185	0.973784	0.814268	0.678064	0.705065	0.977093	0.70813	0.677984	0.991654	0.933401	0.722819	0.77118	1.04871	0.726143	0.650321	0.767721	1.00644	0.69431	0.64463
-20	0.0215104		100	2.69777		-20	2.86286		90	0.822086	0.769444	1.00736	0.891131	0.719452	0.74982	1.03119	0.70373	0.610606	0.800539	0.920485	0.69864	0.70632	0.993234	0.792891	0.669437	0.74625	0.959595	0.715029	0.6715	0.965773	0.906244	0.634612	0.739837	1.0597	0.703542	0.628211	0.796075	0.996073	0.66623	0.63452
-18	0.0142364		102.5	2.54904		-18	3.01578		91	0.807944	0.775904	1.00451	0.898954	0.69594	0.723995	1.0291	0.715656	0.608728	0.779546	0.864359	0.703068	0.656516	0.966944	0.774069	0.659257	0.719801	0.950924	0.703638	0.681352	0.943454	0.884355	0.709266	0.718927	1.04501	0.713831	0.626386	0.775933	0.963834	0.646309	0.64844
-16	0.0136845		105	2.4233		-16	3.16146		92	0.796053	0.683608	0.967311	0.898046	0.690964	0.745054	1.01364	0.699666	0.548344	0.765165	0.857985	0.654818	0.698988	0.974624	0.785559	0.619845	0.725972	0.956716	0.695242	0.662413	0.891474	0.866737	0.657511	0.757021	0.988817	0.717454	0.636686	0.790867	0.963779	0.654086	0.64019
-14	-0.0272218		107.5	2.23416		-14	3.33702		93	0.770112	0.695144	0.943524	0.861606	0.659648	0.684635	1.01058	0.665177	0.587338	0.749729	0.846805	0.64962	0.696748	0.989102	0.777368	0.639356	0.717209	0.921262	0.689609	0.654719	0.936749	0.902866	0.635417	0.747055	0.975003	0.668872	0.631342	0.742124	0.920556	0.687002	0.622829
-12	0.00250287		110	2.12188		-12	3.61459		94	0.711547	0.673054	0.95311	0.845073	0.652505	0.705282	0.970842	0.670138	0.575499	0.726261	0.844783	0.655042	0.658749	0.994717	0.753532	0.636267	0.733581	0.94106	0.651637	0.659047	0.898587	0.858228	0.660625	0.685332	0.988682	0.645411	0.58555	0.736335	0.915884	0.630692	0.638614
-9.99999	-0.00451323		112.5	2.00237		-10	3.98123		95	0.722053	0.659366	0.926481	0.853126	0.637617	0.686255	0.962766	0.651238	0.57902	0.738597	0.84223	0.633654	0.681336	0.940168	0.757568	0.62845	0.713065	0.951553	0.658384	0.658303	0.903502	0.853247	0.606517	0.67896	0.959031	0.648408	0.611856	0.699383	0.916436	0.657247	0.640789
-7.99999	0.00708925		115	1.82937		-8.00002	4.5548		96	0.704818	0.642555	0.900318	0.833153	0.609647	0.669245	0.932913	0.630814	0.524985	0.682246	0.812907	0.64423	0.647725	0.926334	0.756782	0.641975	0.702356	0.905051	0.647813	0.65599	0.876148	0.835098	0.601531	0.684583	0.947287	0.626565	0.588121	0.730659	0.909424	0.623163	0.581715
-5.99998	-0.00677438		117.5	1.74809		-6.00004	5.38142		97	0.626408	0.630193	0.879015	0.813893	0.612293	0.685475	0.949835	0.638079	0.525423	0.680173	0.805341	0.640439	0.62671	0.943697	0.751158	0.637829	0.691813	0.917758	0.657918	0.645426	0.864599	0.80768	0.590541	0.655893	0.961094	0.640511	0.579678	0.711808	0.88963	0.593367	0.588697
-3.99998	0.0198572		120	1.6294		-4.00001	6.30796		98	0.67833	0.606348	0.883193	0.811746	0.619195	0.654001	0.913074	0.621125	0.558302	0.692627	0.814544	0.624297	0.650548	0.921116	0.727344	0.61344	0.659917	0.895379	0.648908	0.637807	0.845602	0.806486	0.590514	0.642529	0.926486	0.641355	0.565419	0.697375	0.863518	0.608704	0.533684
-1.99997	-0.0134198		122.5	1.46708		-2.00003	7.26345		99	0.67621	0.603675	0.863176	0.816358	0.602673	0.663905	0.930524	0.608471	0.514724	0.696184	0.808254	0.611387	0.649373	0.937217	0.713354	0.628686	0.671717	0.896703	0.667201	0.59862	0.863059	0.79876	0.578426	0.679633	0.901862	0.621283	0.565602	0.69477	0.864152	0.600523	0.558131
0	-2.59171e-05		125	1.38852		0	7.78786		100	0.641885	0.597068	0.848792	0.804649	0.58582	0.656974	0.92376	0.605576	0.502316	0.702573	0.808171	0.607667	0.661122	0.886394	0.725779	0.591154	0.686593	0.881714	0.618096	0.611474	0.842584	0.784433	0.576376	0.596608	0.935861	0.631284	0.539244	0.724137	0.855135	0.578211	0.567739
2.00003	0.000466613		127.5	1.24503		1.99997	7.78922		101	0.654115	0.590139	0.82434	0.789403	0.569385	0.643665	0.92534	0.606081	0.536563	0.657881	0.787329	0.603697	0.637945	0.894197	0.722951	0.588258	0.695621	0.874419	0.61909	0.637335	0.86234	0.750617	0.585157	0.637427	0.848279	0.616419	0.53531	0.703164	0.862536	0.560611	0.579402
4.00001	-0.01128		130	1.19399		3.99998	7.34874		102	0.624228	0.560599	0.833445	0.76375	0.604701	0.608809	0.878255	0.580325	0.537417	0.644974	0.777124	0.608292	0.578626	0.909334	0.732648	0.585263	0.644103	0.849607	0.624175	0.602573	0.848546	0.734069	0.578784	0.643815	0.874757	0.577024	0.533629	0.654321	0.853613	0.561031	0.522202
6.00004	0.0186049		132.5	1.1772		5.99998	6.59256		103	0.599028	0.495843	0.785672	0.763262	0.598384	0.640463	0.870536	0.565836	0.514188	0.699265	0.771083	0.622458	0.610061	0.935849	0.699308	0.616295	0.664677	0.869655	0.624432	0.644463	0.813567	0.735168	0.556691	0.576892	0.863606	0.582354	0.548229	0.64563	0.836768	0.568053	0.533127
8.00002	-0.014024		135	0.906536		7.99999	5.82376		104	0.530056	0.540406	0.775899	0.787093	0.606667	0.649915	0.883007	0.576893	0.510202	0.622385	0.80025	0.577466	0.646598	0.883018	0.707933	0.580156	0.637651	0.873056	0.635754	0.606865	0.83234	0.773345	0.566682	0.572071	0.867516	0.618408	0.533373	0.682369	0.800244	0.550588	0.537157
10	0.026824		137.5	1.00416		9.99999	5.31971		105	0.567023	0.525629	0.824067	0.774845	0.547728	0.631946	0.852826	0.564803	0.491864	0.644145	0.768844	0.579924	0.590285	0.885778	0.678993	0.575329	0.639016	0.881671	0.624546	0.612193	0.835214	0.733307	0.515051	0.587731	0.848565	0.560384	0.552292	0.651987	0.814627	0.549647	0.554707
12	0.0123062		140	0.889507		12	4.93152		106	0.536664	0.543561	0.75655	0.742266	0.579738	0.633648	0.864528	0.568018	0.485031	0.685405	0.77919	0.545544	0.609022	0.871017	0.718904	0.555156	0.660595	0.834867	0.629462	0.609223	0.809307	0.749523	0.538221	0.579129	0.843464	0.578696	0.524857	0.696233	0.805955	0.551587	0.526657
14	0.0444887		142.5	0.692255		14	4.60991		107	0.532305	0.515383	0.72912	0.719381	0.568682	0.608697	0.871396	0.563622	0.479018	0.637589	0.794221	0.573193	0.595734	0.877176	0.70395	0.585879	0.681394	0.833768	0.633677	0.589252	0.795757	0.701766	0.534515	0.54493	0.840881	0.564727	0.49905	0.681779	0.830699	0.526209	0.534335
16	0.0336375		145	0.655923		16	4.3945		108	0.554119	0.507414	0.730101	0.753572	0.573409	0.597916	0.852824	0.547529	0.435087	0.62181	0.799589	0.555536	0.589804	0.860746	0.688439	0.605555	0.619519	0.826663	0.589702	0.574114	0.80281	0.732737	0.541509	0.563166	0.820579	0.56246	0.520448	0.657442	0.784447	0.528896	0.542548
18	0.103586		147.5	0.5792		18	4.16486		109	0.536383	0.483513	0.740152	0.720355	0.533826	0.643029	0.832238	0.534545	0.456609	0.604353	0.751857	0.598833	0.631164	0.894673	0.692151	0.56848	0.610965	0.837937	0.602812	0.571602	0.810584	0.705793	0.505575	0.607957	0.854304	0.572673	0.484165	0.639807	0.792494	0.548531	0.49956
20	0.202041		150	0.604636		20	4.00797		110	0.464266	0.495709	0.67457	0.69593	0.540736	0.600744	0.793255	0.5509	0.51216	0.596665	0.777669	0.569669	0.598603	0.859329	0.688313	0.588047	0.652638	0.822299	0.601709	0.610124	0.792521	0.699511	0.52459	0.545415	0.78972	0.5421	0.543241	0.635432	0.80526	0.524458	0.50339
22	0.285547		152.5	0.498078		22	3.78164		111	0.519858	0.498696	0.701831	0.703887	0.556095	0.628746	0.802123	0.505484	0.500956	0.606452	0.761021	0.54945	0.570214	0.856821	0.743862	0.541571	0.642906	0.82301	0.590361	0.519722	0.769408	0.698604	0.502686	0.584973	0.797735	0.543565	0.485153	0.678535	0.763411	0.500297	0.508531
24	0.404312		155	0.41026		24	3.59766		112	0.500431	0.453129	0.684454	0.71645	0.540195	0.58584	0.825649	0.523481	0.424631	0.591778	0.710853	0.546816	0.563063	0.854753	0.721512	0.562262	0.637935	0.851021	0.578502	0.626233	0.825598	0.699977	0.482716	0.598374	0.802482	0.553685	0.509967	0.616775	0.79688	0.52299	0.497565
26	0.506197		157.5	0.361934		26	3.44873		113	0.453124	0.437953	0.723309	0.729854	0.540847	0.573771	0.815321	0.50634	0.453012	0.58508	0.763125	0.599532	0.595561	0.812368	0.674043	0.610004	0.649008	0.823781	0.581531	0.599001	0.765281	0.668398	0.497126	0.535139	0.797642	0.543835	0.497767	0.632262	0.744773	0.470367	0.49931
28	0.670333		160	0.338519		28	3.25716		114	0.47185	0.418902	0.640185	0.693338	0.534435	0.576164	0.76101	0.51786	0.506881	0.613946	0.766043	0.55403	0.58261	0.808516	0.676201	0.582386	0.654532	0.815	0.59686	0.569739	0.774489	0.660483	0.483229	0.506729	0.778307	0.538503	0.488314	0.620636	0.758404	0.465304	0.49747
30	0.813453		162.5	0.223679		30	3.04348		115	0.475463	0.467915	0.673443	0.689019	0.521285	0.542152	0.787386	0.497947	0.41429	0.59701	0.726665	0.539558	0.576543	0.803328	0.70318	0.549767	0.612861	0.835447	0.585296	0.580601	0.769009	0.666105	0.50062	0.58327	0.78425	0.562298	0.506239	0.564729	0.731273	0.506987	0.494534
32	0.975237		165	0.32494		32	2.88464		116	0.463904	0.382816	0.647686	0.704211	0.500578	0.572546	0.780059	0.512758	0.456634	0.558253	0.748283	0.598813	0.598656	0.850065	0.700435	0.586415	0.646766	0.754421	0.63958	0.589449	0.766976	0.649589	0.463976	0.538713	0.757009	0.518522	0.48844	0.640149	0.794661	0.467965	0.492921
34	1.08418		167.5	0.313175		34	2.69014		117	0.452204	0.407454	0.630275	0.695544	0.510528	0.552198	0.812263	0.527811	0.451307	0.582031	0.740577	0.567193	0.588625	0.838585	0.639147	0.602148	0.646756	0.803409	0.589982	0.590624	0.744297	0.661859	0.492354	0.523589	0.739745	0.535422	0.498998	0.584096	0.735338	0.501141	0.462555
36	1.18368		170	0.256526		36	2.52977		118	0.407259	0.392508	0.643602	0.650317	0.508443	0.547985	0.773806	0.495934	0.424061	0.623172	0.773973	0.554618	0.545467	0.827436	0.657285	0.562259	0.583828	0.828569	0.575626	0.585505	0.733175	0.698487	0.484302	0.52748	0.762887	0.51917	0.482231	0.604789	0.733815	0.467832	0.447836
38	1.22536		172.5	0.3874		38	2.4059		119	0.409109	0.413015	0.668679	0.683943	0.501152	0.538686	0.787845	0.51727	0.4233	0.558941	0.739624	0.560001	0.586797	0.789121	0.670988	0.573699	0.617281	0.792509	0.564345	0.597857	0.762333	0.633424	0.495298	0.543044	0.760354	0.519852	0.524285	0.597646	0.739732	0.477913	0.461379
40	1.27115		175	0.22153		40	2.2815		120	0.442323	0.376623	0.594999	0.663471	0.507091	0.553375	0.795254	0.511995	0.474101	0.573406	0.766729	0.572585	0.580662	0.844542	0.647232	0.564409	0.654288	0.824297	0.610641	0.559377	0.71273	0.649416	0.473538	0.500455	0.772886	0.538079	0.495776	0.63225	0.765481	0.458018	0.544284
42.0001	1.26335		177.5	0.176618		42	2.17016		121	0.42315	0.435651	0.628501	0.637369	0.509936	0.575347	0.781354	0.517317	0.448217	0.596921	0.703427	0.590054	0.565333	0.786148	0.663692	0.552323	0.626798	0.81601	0.57236	0.568838	0.719575	0.637764	0.518071	0.548215	0.741881	0.534768	0.492983	0.619377	0.718217	0.460032	0.488219
44	1.24114		180	0.15713		44	2.03785		122	0.470369	0.381958	0.570431	0.667429	0.526792	0.521154	0.763794	0.493831	0.40974	0.586182	0.731148	0.555187	0.565285	0.825177	0.646515	0.546972	0.605772	0.786571	0.586472	0.578034	0.707434	0.672716	0.464599	0.488834	0.69348	0.552907	0.499867	0.563018	0.728106	0.48566	0.436626
46	1.22036		182.5	0.136824		46	1.94625		123	0.39342	0.365271	0.548358	0.635263	0.49817	0.593021	0.75792	0.517044	0.467619	0.591848	0.768321	0.557556	0.579091	0.788323	0.702163	0.59653	0.647154	0.809935	0.557791	0.568595	0.775119	0.644841	0.45915	0.5027	0.733408	0.509121	0.472216	0.569307	0.768048	0.493808	0.440859
48	1.20221		185	0.0801178		48	1.86409		124	0.423277	0.382563	0.550544	0.660496	0.501846	0.578269	0.785683	0.480975	0.506991	0.571725	0.753294	0.55445	0.537289	0.828621	0.676201	0.552497	0.644199	0.831466	0.582277	0.597944	0.720355	0.62919	0.506573	0.536037	0.771504	0.538126	0.500381	0.624756	0.732958	0.457323	0.472619
50	1.18421		187.5	0.123427		50	1.80161		125	0.394052	0.371341	0.64752	0.661897	0.518325	0.568319	0.744907	0.508257	0.427403	0.573966	0.733414	0.569402	0.53178	0.756987	0.691053	0.577116	0.62258	0.776804	0.585602	0.561836	0.703624	0.621266	0.437158	0.542775	0.660146	0.533365	0.464655	0.586526	0.635724	0.478385	0.483764
52	1.15625		190	0.132622		52	1.73474		126	0.358846	0.361533	0.558455	0.630975	0.457495	0.536447	0.77135	0.474853	0.453748	0.564742	0.740012	0.54417	0.542784	0.78036	0.693366	0.546441	0.63613	0.853335	0.554094	0.552315	0.755214	0.636014	0.474553	0.523812	0.693357	0.537151	0.460507	0.627095	0.76494	0.498017	0.453496
54	1.11956		192.5	0.185946		54	1.67382		127	0.418492	0.371694	0.612995	0.666271	0.491094	0.53553	0.762535	0.514435	0.44881	0.562749	0.722332	0.52094	0.575377	0.768968	0.723508	0.570433	0.59583	0.831002	0.560759	0.554389	0.704088	0.701366	0.491348	0.558635	0.733484	0.519621	0.491898	0.619235	0.754312	0.484284	0.481014
56.0001	1.08396		195	0.195958		56	1.61892		128	0.395414	0.391515	0.596631	0.62763	0.46818	0.510408	0.733307	0.483641	0.43519	0.596959	0.736806	0.521369	0.572937	0.733719	0.686501	0.531041	0.629697	0.786709	0.623048	0.55892	0.728672	0.648944	0.453112	0.551272	0.740126	0.552556	0.50761	0.636786	0.735722	0.479092	0.490861
58	1.01911		197.5	0.0847112		58	1.58473		129	0.37608	0.394325	0.49143	0.651825	0.499902	0.479998	0.772607	0.482613	0.460275	0.606704	0.715657	0.563131	0.521436	0.807962	0.64621	0.596129	0.629243	0.754154	0.566445	0.543352	0.679757	0.625344	0.419977	0.536391	0.683162	0.545784	0.504841	0.557235	0.770844	0.488014	0.494954
60	0.987781		200	0.132208		60	1.50151		130	0.328562	0.372786	0.601882	0.681041	0.449665	0.529412	0.676433	0.477667	0.472246	0.533936	0.68761	0.578516	0.581138	0.78061	0.667198	0.581504	0.565776	0.744942	0.60593	0.557985	0.715164	0.63426	0.413359	0.536347	0.760172	0.533494	0.481613	0.649021	0.767075	0.48494	0.44286
62	0.967121		202.5	0.150016		62	1.46737		131	0.346279	0.319952	0.575257	0.622954	0.45312	0.552672	0.757688	0.464874	0.418367	0.607491	0.734907	0.538669	0.554441	0.795745	0.664952	0.60134	0.603349	0.772571	0.580524	0.557867	0.692552	0.683772	0.465637	0.564029	0.702054	0.520742	0.492123	0.550209	0.719908	0.463207	0.45215
64	0.911251		205	0.197709		64	1.38514		132	0.325547	0.360437	0.599859	0.605861	0.551683	0.571817	0.748795	0.462279	0.456611	0.541864	0.646236	0.548435	0.527104	0.784402	0.658966	0.567776	0.613649	0.824049	0.560566	0.575187	0.739443	0.691697	0.490449	0.496686	0.662058	0.493096	0.553496	0.717882	0.738986	0.461564	0.427267
66	0.858635		207.5	0.262108		66	1.32485		133	0.354061	0.338953	0.515302	0.581001	0.547535	0.537421	0.701831	0.47815	0.429183	0.56196	0.706553	0.555491	0.642955	0.798162	0.630063	0.602158	0.569115	0.774387	0.57788	0.61021	0.754643	0.605828	0.461759	0.383834	0.696906	0.57361	0.522534	0.532278	0.735363	0.439077	0.400921
68	0.818306		210	0.056587		68	1.28578		134	0.377756	0.281503	0.368125	0.672067	0.515517	0.541693	0.753436	0.592156	0.43157	0.547357	0.711182	0.570375	0.585155	0.833097	0.614605	0.571571	0.656087	0.80861	0.576042	0.590238	0.672344	0.644214	0.534248	0.464635	0.656643	0.519364	0.447672	0.545951	0.724131	0.480622	0.502573
70.0001	0.792999		212.5	0.21338		70	1.23098		135	0.351115	0.332444	0.540276	0.650103	0.475945	0.52001	0.67432	0.574408	0.490881	0.524957	0.816836	0.588281	0.515266	0.795366	0.624077	0.602729	0.62058	0.752491	0.577761	0.597838	0.650973	0.564205	0.496626	0.466604	0.658119	0.545983	0.487434	0.547109	0.676086	0.495171	0.387349
72	0.771394		215	0.18258		72	1.1791		136	0.316906	0.307815	0.507782	0.686232	0.473134	0.575436	0.83017	0.511939	0.439004	0.604097	0.732584	0.557966	0.509684	0.867545	0.614435	0.598402	0.53109	0.776362	0.618446	0.612251	0.893185	0.667906	0.413036	0.494115	0.798501	0.489869	0.480244	0.640379	0.686313	0.447382	0.477114
74	0.745719		217.5	0.179671		74	1.12589		137	0.360808	0.339353	0.427856	0.637515	0.419162	0.552747	0.604	0.548628	0.415404	0.535769	0.774444	0.591776	0.549656	0.704567	0.667992	0.582361	0.55918	0.752821	0.554822	0.542305	0.782241	0.536438	0.483465	0.569366	0.568293	0.52874	0.499372	0.586953	0.710086	0.473499	0.489488
76	0.723417		220	0.325824		76	1.08803		138	0.333567	0.327456	0.482701	0.688868	0.421844	0.466663	0.719006	0.502533	0.491892	0.500479	0.680683	0.565023	0.581046	0.828646	0.645906	0.580603	0.631723	0.907774	0.559309	0.593219	0.69537	0.503965	0.429502	0.602415	0.790641	0.543122	0.430961	0.62363	0.808739	0.520456	0.49606
78	0.706772		222.5	0.150237		78	1.0162		139	0.337519	0.284252	0.534703	0.57958	0.491772	0.467783	0.727049	0.500759	0.566504	0.575584	0.689069	0.558252	0.497395	0.849492	0.675009	0.569655	0.6524	0.849226	0.598932	0.590098	0.765401	0.622203	0.51189	0.461045	0.774354	0.547912	0.588754	0.53832	0.789265	0.490305	0.449406
80	0.676866		225	0.290399		80	0.970049		140	0.314212	0.340834	0.523097	0.563319	0.489066	0.465561	0.655464	0.554337	0.40193	0.483601	0.773411	0.511266	0.584401	0.930766	0.654263	0.528181	0.627517	0.825086	0.578016	0.570697	0.8039	0.578309	0.564676	0.581747	0.632446	0.530443	0.501297	0.649639	0.570195	0.432766	0.508718
82	0.644519		227.5	0.251664		82	0.949922		141	0.293972	0.311778	0.464853	0.632435	0.470801	0.641035	0.758759	0.557841	0.472331	0.529397	0.646211	0.599949	0.508669	0.65504	0.651614	0.619378	0.635884	0.803197	0.588071	0.540298	0.733753	0.640592	0.539557	0.533301	0.821908	0.525213	0.526532	0.622175	0.760981	0.457968	0.428291
84.0001	0.631464		230	0.369398		84	0.885483		142	0.352729	0.316129	0.476333	0.653032	0.58608	0.380992	0.75949	0.558954	0.472772	0.503191	0.710766	0.55109	0.564239	0.82017	0.712325	0.617943	0.505593	0.783672	0.626101	0.57406	0.70942	0.651125	0.513856	0.523881	0.709322	0.535837	0.526019	0.545039	0.819566	0.57928	0.364788
86	0.633062		232.5	0.284365		86	0.868838		143	0.297676	0.329566	0.400871	0.614719	0.472571	0.480096	0.735304	0.486722	0.513311	0.528912	0.666461	0.582315	0.58484	0.800576	0.755795	0.621328	0.618716	0.767775	0.66641	0.595307	0.730957	0.570553	0.47697	0.570918	0.586977	0.639807	0.48852	0.487554	0.724787	0.466829	0.459141
88	0.61109		235	0.367086		88	0.828376		144	0.322246	0.250079	0.473129	0.659356	0.50611	0.494745	0.750062	0.425747	0.503491	0.594599	0.732742	0.475402	0.483655	0.737078	0.650709	0.617064	0.611759	0.710416	0.549405	0.598653	0.589639	0.5994	0.437098	0.517516	0.517023	0.552293	0.475744	0.634532	0.664175	0.542772	0.460097
90	0.568574		237.5	0.360948		90	0.78553		145	0.335825	0.359553	0.543005	0.5615	0.502753	0.467228	0.717923	0.552964	0.438545	0.607705	0.684398	0.539975	0.516889	0.82213	0.652169	0.515025	0.555812	0.840047	0.629248	0.541247	0.6227	0.626313	0.544207	0.578042	0.70442	0.553022	0.510364	0.59161	0.656648	0.519856	0.422457
92	0.564343		240	0.461092		92	0.765519		146	0.286112	0.260518	0.509451	0.566589	0.505689	0.448517	0.650479	0.439766	0.426859	0.577375	0.715543	0.518446	0.577689	0.704878	0.618985	0.557813	0.679785	0.793144	0.638095	0.650926	0.737078	0.532039	0.505082	0.590448	0.651367	0.637175	0.561704	0.602889	0.822532	0.439151	0.44852
94	0.560205		242.5	0.401289		94	0.726012		147	0.411506	0.384842	0.394209	0.59782	0.473531	0.493226	0.733156	0.550477	0.444981	0.647093	0.7938	0.559069	0.497295	0.748405	0.675951	0.628137	0.624834	0.705242	0.55912	0.543042	0.646422	0.567032	0.584745	0.490166	0.746841	0.610439	0.517329	0.635677	0.806335	0.497256	0.491154
96	0.564042		245	0.45696		96	0.714404		148	0.350461	0.387011	0.559245	0.527566	0.46735	0.44018	0.74733	0.456882	0.532911	0.606014	0.689458	0.58379	0.594342	0.782593	0.597726	0.573129	0.408502	0.78065	0.589329	0.604762	0.678968	0.543881	0.5286	0.571825	0.639704	0.549539	0.526029	0.698761	0.625679	0.478472	0.461028
98.0001	0.54505		247.5	0.464889		98	0.68467		149	0.312689	0.271624	0.529757	0.596368	0.525143	0.470696	0.727211	0.530967	0.425913	0.528105	0.663289	0.513255	0.507931	0.661126	0.657994	0.533523	0.613618	0.774533	0.593928	0.675121	0.7188	0.539467	0.510012	0.51638	0.938617	0.499872	0.518778	0.530063	0.782977	0.489154	0.519409
100	0.554912		250	0.532914		100	0.647273		150	0.366734	0.287169	0.476752	0.636753	0.418278	0.565215	0.686623	0.5319	0.574623	0.567954	0.659921	0.595042	0.635862	0.69305	0.561398	0.58671	0.576803	0.832663	0.624147	0.555862	0.621011	0.665232	0.437136	0.536966	0.674522	0.517741	0.46449	0.598909	0.759527	0.471757	0.368757
102	0.55536		252.5	0.584772		102	0.644079
104	0.577385		255	0.599913		104	0.601831
106	0.542263		257.5	0.634579		106	0.588371
108	0.558901		260	0.59825		108	0.578712
110	0.560159		262.5	0.632883		110	0.551349
112	0.585348		265	0.723475		112	0.52608
114	0.546452		267.5	0.710102		114	0.541247
116	0.567629		270	0.82819		116	0.503932
118	0.57514		272.5	0.830219		118	0.505044
120	0.550187		275	0.796108		120	0.473813
122	0.528686		277.5	0.831643		122	0.456817
124	0.531584		280	0.867856		124	0.466248
126	0.536703		282.5	0.912193		126	0.4309
128	0.551164		285	0.896304		128	0.408182
130	0.493994		287.5	0.907699		130	0.418253
132	0.48735		290	0.907362		132	0.404706
134	0.485243		292.5	0.972011		134	0.410863
136	0.491438		295	0.914931		136	0.392796
138	0.444823		297.5	1.05955		138	0.40326
140	0.433687		300	1.01321		140	0.385645
142	0.453649		302.5	1.02162		142	0.39183
144	0.438957		305	1.04682		144	0.358392
146	0.414908		307.5	1.00229		146	0.38214
148	0.373917		310	1.06314		148	0.372663
150	0.376438		312.5	1.08937		150	0.36142
152	0.378972		315	1.14193		152	0.374953
154	0.365179		317.5	1.11807		154	0.363273
156	0.334048		320	1.1353		156	0.376092
158	0.320786		322.5	1.15657		158	0.3697
160	0.326921		325	1.17004		160	0.328402
162	0.319232		327.5	1.13913		162	0.36804
164	0.298793		330	1.20465		164	0.357906
166	0.291772		332.5	1.14683		166	0.329452
168	0.280089		335	1.17351		168	0.347018
170	0.281582		337.5	1.20816		170	0.365276
172	0.276252		340	1.14647		172	0.35167
174	0.249623		342.5	1.12436		174	0.348046
176	0.265155		345	1.19876		176	0.328336
178	0.244965		347.5	1.13918		178	0.340589
180	0.254617		350	1.15385		180	0.332806
182	0.215492		352.5	1.20008		182	0.32759
184	0.236096		355	1.11325		184	0.32949
186	0.225212		357.5	1.16896		186	0.32001
188	0.222602		360	1.10862		188	0.323615
190	0.22092		362.5	1.16791		190	0.297714
192	0.227058		365	1.19975		192	0.30943
194	0.222981		367.5	1.08563		194	0.301983
196	0.212932		370	1.10526		196	0.310305
198	0.189774		372.5	1.16528		198	0.283057
200	0.199847		375	1.0398		200	0.283596
202	0.215637		377.5	1.0594		202	0.261143
204	0.210364		380	1.0825		204	0.263002
206	0.190727		382.5	1.13903		206	0.262933
208	0.200293		385	1.11641		208	0.268493
210	0.21546		387.5	1.02977		210	0.236058
212	0.197421		390	1.09116		212	0.260058
214	0.213626		392.5	1.07917		214	0.263688
216	0.215102		395	1.06854		216	0.248538
218	0.193395		397.5	1.18134		218	0.256868
220	0.192862		400	1.09771		220	0.255613
222	0.184891		402.5	1.08125		222	0.205767
224	0.205434		405	1.12352		224	0.259271
226	0.24455		407.5	1.08919		226	0.231007
228	0.236112		410	1.27765		228	0.204268
230	0.240828		412.5	1.17801		230	0.233068
232	0.245636		415	1.18287		232	0.206946
234	0.261141		417.5	1.18272		234	0.223225
236	0.257571		420	1.17621		236	0.249326
238	0.272091		422.5	1.26978		238	0.224079
240	0.292708		425	1.28484		240	0.241566
242	0.301301		427.5	1.25761		242	0.252278
244	0.321037		430	1.34279		244	0.23525
246	0.326613		432.5	1.3369		246	0.265648
248	0.348046		435	1.29787		248	0.24147
250	0.357321		437.5	1.34049		250	0.259601
252	0.405414		440	1.40048		252	0.28146
254	0.398943		442.5	1.36977		254	0.276292
256	0.407325		445	1.53972		256	0.29223
258	0.436469		447.5	1.4324		258	0.309305
260	0.418654		450	1.48558		260	0.315765
262	0.461868		452.5	1.56285		262	0.350943
264	0.470339		455	1.56853		264	0.338978
266	0.488501		457.5	1.59417		266	0.362008
268	0.514746		460	1.59876		268	0.400949
270	0.534339		462.5	1.60642		270	0.366404
272	0.53033		465	1.71922		272	0.383158
274	0.587889		467.5	1.66401		274	0.405697
276	0.589101		470	1.74716		276	0.416153
278	0.61247		472.5	1.74598		278	0.433621
280	0.640269		475	1.7585		280	0.452097
282	0.665388		477.5	1.83421		282	0.463062
284	0.689802		480	1.86958		284	0.461963
286	0.706124		482.5	1.76723		286	0.475082
288	0.748444		485	1.88729		288	0.508643
290	0.766112		487.5	1.89207		290	0.522493
292	0.752818		490	1.81773		292	0.51315
294	0.764271		492.5	1.82159		294	0.528657
296	0.789726		495	1.77789		296	0.550396
298	0.840307		497.5	1.93043		298	0.535997
300	0.837797		500	1.86301		300	0.573689
302	0.864551					302	0.566846
304	0.872986					304	0.573128
306	0.905314					306	0.595761
308	0.918388					308	0.598159
310	0.94437					310	0.610308
312	0.955772					312	0.582111
314	0.94592					314	0.607899
316	1.00783					316	0.609078
318	1.0295					318	0.594422
320	1.08643					320	0.645164
322	1.03719					322	0.627443
324	1.04837					324	0.640798
326	1.06103					326	0.64412
328	1.10568					328	0.611172
330	1.09736					330	0.633153
332	1.09112					332	0.637063
334	1.1282					334	0.59533
336	1.14582					336	0.642729
338	1.14789					338	0.606462
340	1.15924					340	0.607164
342	1.15548					342	0.625318
344	1.17682					344	0.602924
346	1.20438					346	0.594552
348	1.14772					348	0.604783
350	1.15328					350	0.570049
352	1.21393					352	0.573547
354	1.18862					354	0.564652
356	1.15193					356	0.569646
358	1.21539					358	0.583735
360	1.2082					360	0.546977
362	1.20468					362	0.563878
364	1.22085					364	0.559748
366	1.22412					366	0.575322
368	1.22099					368	0.571255
370	1.23269					370	0.568406
372	1.21985					372	0.573169
374	1.27297					374	0.593111
376	1.25319					376	0.556945
378	1.2779					378	0.576751
380	1.26111					380	0.5766
382	1.25918					382	0.580445
384	1.27552					384	0.607724
386	1.28484					386	0.602847
388	1.30655					388	0.594376
390	1.28328					390	0.613435
392	1.26816					392	0.615026
394	1.33899					394	0.631852
396	1.31641					396	0.667145
398	1.34407					398	0.653068
400	1.34736					400	0.673508
402	1.39005					402	0.697189
404	1.38159					404	0.699953
406	1.38038					406	0.711472
408	1.37596					408	0.735581
410	1.39827					410	0.75377
412	1.39912					412	0.777227
414	1.40249					414	0.781326
416	1.42359					416	0.802128
418	1.43391					418	0.794645
420	1.40554					420	0.815022
422	1.44272					422	0.867909
424	1.45769					424	0.840304
426	1.49809					426	0.864005
428	1.46835					428	0.871875
430	1.47172					430	0.927598
432	1.42784					432	0.930134
434	1.46499					434	0.941215
436	1.50414					436	0.963029
438	1.45811					438	0.980447
440	1.45672					440	0.952678
442	1.45935					442	1.01659
444	1.46071					444	1.01338
446	1.4754					446	1.02013
448	1.45584					448	1.05107
450	1.4531					450	1.04625
452	1.42568					452	1.08354
454	1.43308					454	1.09179
456	1.4099					456	1.07983
458	1.39232					458	1.10533
460	1.40382					460	1.07999
462	1.41464					462	1.09089
464	1.3774					464	1.11063
466	1.36282					466	1.07226
468	1.34077					468	1.10253
470	1.36145					470	1.11795
472	1.32573					472	1.09459
474	1.3018					474	1.12167
476	1.25749					476	1.10117
478	1.21674					478	1.1048
480	1.26226					480	1.14701
482	1.26839					482	1.06533
484	1.14851					484	1.10042
486	1.12687					486	1.0953
488	1.14354					488	1.08401
490	1.12465					490	1.111
492	1.07659					492	1.09306
494	1.06748					494	1.06336
496	1.03274					496	1.09674
498	1.06758					498	1.06251
500	0.958298					500	1.07334
