# Supplementary material for: Inducing and tuning Kondo screening in a narrow-electronic-band system
Source: Nat Commun. 2022 Apr 20;13:2156. doi: 10.1038/s41467-022-29891-4 (PMC9021272; doi:10.1038/s41467-022-29891-4)
Supplement: Supplementary file 3 — Source Data [file 41467_2022_29891_MOESM3_ESM.zip › Source Data Fig. 3.xlsx]

## Sheet: Figs. 3a and 3c
Fig. 3a	Vertical offset: 0.4												Fig. 3c	Vertical offset: 0.5
	0.6K	4.6K	8K	12K	16K	20K	25K	30K	35K	40K	45K			0T		6T		7T		8.5T
Bias voltage (mV)	dI/dV (arb. units)	dI/dV (arb. units)	dI/dV (arb. units)	dI/dV (arb. units)	dI/dV (arb. units)	dI/dV (arb. units)	dI/dV (arb. units)	dI/dV (arb. units)	dI/dV (arb. units)	dI/dV (arb. units)	dI/dV (arb. units)		Bias voltage (mV)	dI/dV (arb. units)	Bias voltage (V)	dI/dV (arb. units)	Bias voltage (V)	dI/dV (arb. units)	Bias voltage (V)	dI/dV (arb. units)
-80	0.255991	0.272742	0.264458	0.26622	0.257376	0.402811	0.367299	0.365622	0.345354	0.362416	0.469838		-30	0.280314	-30	0.285438	-30	0.306064	-30	0.348737
-79.5	0.265275	0.289742	0.269065	0.273796	0.263867	0.402966	0.372432	0.341446	0.351412	0.373871	0.466953		-29.8	0.276336	-29.9	0.285522	-29.8	0.30155	-29.9	0.314445
-79	0.255652	0.282439	0.262602	0.268125	0.262259	0.403357	0.373111	0.356059	0.357036	0.372629	0.470113		-29.6	0.275304	-29.8	0.286566	-29.6	0.296482	-29.8	0.31765
-78.5	0.255416	0.291374	0.268548	0.269911	0.264471	0.403101	0.365848	0.361474	0.350028	0.365803	0.463968		-29.4	0.283229	-29.7	0.287472	-29.4	0.30405	-29.7	0.317961
-78	0.258508	0.277022	0.269665	0.272689	0.261615	0.401993	0.367311	0.35864	0.351442	0.372496	0.467635		-29.2	0.280263	-29.6	0.282764	-29.2	0.294698	-29.6	0.331064
-77.5	0.267225	0.285548	0.268671	0.276845	0.261798	0.403498	0.370497	0.339046	0.352841	0.372548	0.475385		-29	0.288321	-29.5	0.281331	-29	0.292467	-29.5	0.330195
-77	0.265216	0.288517	0.27039	0.273713	0.266027	0.411737	0.365161	0.357001	0.354408	0.369576	0.465299		-28.8	0.280575	-29.4	0.283869	-28.8	0.299021	-29.4	0.330566
-76.5	0.261128	0.289562	0.266592	0.271404	0.264342	0.408218	0.379901	0.350933	0.354301	0.365037	0.467993		-28.6	0.288452	-29.3	0.289797	-28.6	0.29508	-29.3	0.332273
-76	0.267849	0.285531	0.26888	0.276818	0.267093	0.400425	0.369858	0.351662	0.358095	0.369907	0.465664		-28.4	0.274	-29.2	0.288315	-28.4	0.298277	-29.2	0.318563
-75.5	0.260301	0.281455	0.279103	0.270326	0.269445	0.413067	0.375401	0.356212	0.35141	0.365868	0.468676		-28.2	0.299404	-29.1	0.288334	-28.2	0.297997	-29.1	0.315632
-75	0.26427	0.292002	0.274388	0.267481	0.268298	0.406657	0.373576	0.365746	0.354804	0.372082	0.471631		-28	0.290193	-29	0.283631	-28	0.297708	-29	0.324353
-74.5	0.26372	0.282652	0.274653	0.269687	0.26603	0.413158	0.3748	0.345446	0.351122	0.366637	0.466622		-27.8	0.287681	-28.9	0.287095	-27.8	0.298262	-28.9	0.325309
-74	0.264543	0.288932	0.273606	0.279982	0.269906	0.407068	0.37259	0.351511	0.352742	0.369149	0.461468		-27.6	0.274264	-28.8	0.285829	-27.6	0.282733	-28.8	0.306285
-73.5	0.265251	0.279946	0.274339	0.277236	0.26701	0.417988	0.374891	0.360246	0.359411	0.370136	0.459204		-27.4	0.280759	-28.7	0.289077	-27.4	0.306323	-28.7	0.316253
-73	0.26161	0.281356	0.275923	0.275288	0.272577	0.411532	0.374883	0.366473	0.349539	0.367062	0.465215		-27.2	0.278758	-28.6	0.289571	-27.2	0.292936	-28.6	0.316025
-72.5	0.269148	0.280808	0.272754	0.285331	0.275857	0.41678	0.370849	0.355981	0.350264	0.366147	0.460787		-27	0.293515	-28.5	0.287683	-27	0.30165	-28.5	0.328284
-72	0.266936	0.271527	0.274266	0.277428	0.272729	0.409139	0.366302	0.355127	0.354599	0.371908	0.458238		-26.8	0.281416	-28.4	0.288023	-26.8	0.30802	-28.4	0.333936
-71.5	0.262243	0.283692	0.276173	0.276909	0.272967	0.420538	0.369257	0.36109	0.361007	0.367975	0.465043		-26.6	0.294363	-28.3	0.290131	-26.6	0.292368	-28.3	0.323249
-71	0.265857	0.274193	0.281037	0.276152	0.275275	0.419239	0.373248	0.356491	0.368681	0.378406	0.454362		-26.4	0.288872	-28.2	0.290726	-26.4	0.299035	-28.2	0.326388
-70.5	0.267212	0.283474	0.276045	0.276842	0.282266	0.420132	0.378111	0.353758	0.352552	0.37762	0.469285		-26.2	0.283732	-28.1	0.287887	-26.2	0.300443	-28.1	0.315266
-70	0.264189	0.274963	0.281165	0.277018	0.277179	0.419	0.37292	0.36846	0.355234	0.374342	0.461171		-26	0.289052	-28	0.294385	-26	0.293316	-28	0.310053
-69.5	0.263912	0.287758	0.278906	0.277255	0.274547	0.41071	0.3768	0.353778	0.354021	0.367138	0.465737		-25.8	0.296437	-27.9	0.283876	-25.8	0.309186	-27.9	0.30894
-69	0.265035	0.284161	0.276267	0.286377	0.275386	0.417825	0.378188	0.349341	0.354801	0.374679	0.466264		-25.6	0.290098	-27.8	0.288973	-25.6	0.308195	-27.8	0.31298
-68.5	0.269265	0.278656	0.280813	0.283975	0.271459	0.42634	0.37221	0.362346	0.357638	0.362578	0.460838		-25.4	0.299013	-27.7	0.290471	-25.4	0.301301	-27.7	0.318155
-68	0.266393	0.27955	0.27934	0.284626	0.277697	0.420791	0.377662	0.357197	0.362859	0.378818	0.456421		-25.2	0.289972	-27.6	0.289431	-25.2	0.296515	-27.6	0.323091
-67.5	0.266766	0.288989	0.282353	0.284831	0.27796	0.421628	0.369232	0.359936	0.355361	0.373182	0.45449		-25	0.290667	-27.5	0.292841	-25	0.301789	-27.5	0.318383
-67	0.268466	0.283571	0.277048	0.282181	0.284728	0.428759	0.376382	0.353534	0.360322	0.362954	0.462968		-24.8	0.291237	-27.4	0.293525	-24.8	0.304045	-27.4	0.328405
-66.5	0.267136	0.271016	0.285454	0.276587	0.276905	0.422777	0.368895	0.366002	0.359253	0.364286	0.460479		-24.6	0.292644	-27.3	0.289345	-24.6	0.310874	-27.3	0.327296
-66	0.263081	0.279653	0.278876	0.28583	0.280296	0.430061	0.37666	0.351523	0.359794	0.375584	0.463132		-24.4	0.284504	-27.2	0.292622	-24.4	0.32484	-27.2	0.32886
-65.5	0.271833	0.276527	0.284791	0.290794	0.274747	0.410501	0.380765	0.360001	0.358616	0.365951	0.468043		-24.2	0.285117	-27.1	0.291066	-24.2	0.307281	-27.1	0.313027
-65	0.265417	0.287421	0.285314	0.289566	0.27483	0.421645	0.375587	0.369315	0.355066	0.37162	0.452764		-24	0.302922	-27	0.288486	-24	0.307515	-27	0.314832
-64.5	0.267522	0.275244	0.281317	0.290376	0.275982	0.419409	0.376533	0.369678	0.364282	0.372001	0.456372		-23.8	0.289486	-26.9	0.294478	-23.8	0.294864	-26.9	0.30984
-64	0.273808	0.286748	0.277427	0.286923	0.28298	0.423379	0.375427	0.348634	0.361791	0.357518	0.458796		-23.6	0.298687	-26.8	0.291942	-23.6	0.308165	-26.8	0.310456
-63.5	0.271094	0.269434	0.28777	0.285831	0.281113	0.431586	0.373688	0.358184	0.364673	0.371765	0.459663		-23.4	0.29056	-26.7	0.293183	-23.4	0.30791	-26.7	0.322476
-63	0.268802	0.274146	0.284238	0.283233	0.2826	0.421129	0.381208	0.364552	0.357102	0.373857	0.455055		-23.2	0.295682	-26.6	0.28555	-23.2	0.31069	-26.6	0.318022
-62.5	0.273327	0.270645	0.287281	0.284265	0.280653	0.429908	0.375167	0.365282	0.365198	0.365007	0.459303		-23	0.285077	-26.5	0.2957	-23	0.313299	-26.5	0.334614
-62	0.271545	0.26994	0.285319	0.288471	0.28377	0.420333	0.38035	0.368701	0.354119	0.372373	0.448152		-22.8	0.297726	-26.4	0.287567	-22.8	0.300196	-26.4	0.319674
-61.5	0.270027	0.285673	0.285619	0.286825	0.281617	0.426123	0.379077	0.363599	0.355416	0.372097	0.456211		-22.6	0.284581	-26.3	0.295162	-22.6	0.304324	-26.3	0.3202
-61	0.272627	0.288996	0.283404	0.278844	0.273011	0.423653	0.370128	0.357609	0.361161	0.371216	0.462288		-22.4	0.300345	-26.2	0.29594	-22.4	0.300071	-26.2	0.322207
-60.5	0.275447	0.279091	0.289574	0.284305	0.280121	0.422767	0.376663	0.368767	0.365749	0.375118	0.460468		-22.2	0.303562	-26.1	0.286078	-22.2	0.306899	-26.1	0.314154
-60	0.277272	0.274955	0.283809	0.287519	0.273034	0.419353	0.381937	0.37144	0.359176	0.376396	0.453753		-22	0.3	-26	0.290071	-22	0.313355	-26	0.322957
-59.5	0.267619	0.281166	0.28532	0.283164	0.272841	0.419607	0.373233	0.374725	0.364001	0.361046	0.466245		-21.8	0.298499	-25.9	0.292926	-21.8	0.306433	-25.9	0.316741
-59	0.268535	0.274911	0.285177	0.281987	0.27937	0.42334	0.37195	0.358388	0.361414	0.372794	0.443971		-21.6	0.286997	-25.8	0.294319	-21.6	0.301582	-25.8	0.324237
-58.5	0.276465	0.279341	0.282114	0.285224	0.278724	0.418223	0.37314	0.362162	0.353729	0.374307	0.457742		-21.4	0.297461	-25.7	0.293573	-21.4	0.302785	-25.7	0.328816
-58	0.278296	0.270557	0.283753	0.285938	0.281714	0.414692	0.37502	0.37	0.363576	0.370353	0.453889		-21.2	0.294235	-25.6	0.29625	-21.2	0.306281	-25.6	0.322782
-57.5	0.273187	0.277618	0.285063	0.280363	0.273416	0.415618	0.375905	0.363595	0.355959	0.373359	0.450996		-21	0.292585	-25.5	0.29295	-21	0.307935	-25.5	0.326298
-57	0.270284	0.268086	0.280711	0.288306	0.277543	0.410706	0.375196	0.362561	0.356499	0.364787	0.455102		-20.8	0.288192	-25.4	0.290705	-20.8	0.325316	-25.4	0.324763
-56.5	0.27733	0.268569	0.283675	0.28528	0.271432	0.413706	0.372172	0.376487	0.348539	0.379137	0.445976		-20.6	0.291903	-25.3	0.289643	-20.6	0.30963	-25.3	0.329352
-56	0.272151	0.269588	0.282722	0.28135	0.275179	0.41408	0.382375	0.359041	0.367316	0.371246	0.462227		-20.4	0.295811	-25.2	0.298913	-20.4	0.309622	-25.2	0.326697
-55.5	0.271741	0.276863	0.28175	0.274972	0.278637	0.411718	0.365092	0.356006	0.35909	0.375812	0.460332		-20.2	0.296729	-25.1	0.297827	-20.2	0.316546	-25.1	0.32824
-55	0.272674	0.27075	0.284851	0.280533	0.277323	0.411381	0.369632	0.371872	0.356823	0.376507	0.452078		-20	0.287614	-25	0.298007	-20	0.305179	-25	0.32566
-54.5	0.26562	0.262077	0.278571	0.279157	0.278235	0.405791	0.379807	0.373424	0.347732	0.376232	0.454383		-19.8	0.292307	-24.9	0.295159	-19.8	0.317182	-24.9	0.330557
-54	0.266013	0.274843	0.274803	0.271476	0.263948	0.402249	0.37074	0.349764	0.356629	0.372872	0.45282		-19.6	0.294287	-24.8	0.293622	-19.6	0.314789	-24.8	0.327817
-53.5	0.268831	0.262656	0.274178	0.274551	0.273413	0.407152	0.371528	0.363676	0.349522	0.371566	0.456859		-19.4	0.298552	-24.7	0.297258	-19.4	0.316512	-24.7	0.325592
-53	0.271006	0.268352	0.271934	0.277356	0.2727	0.397787	0.37729	0.364153	0.353828	0.381	0.446214		-19.2	0.287928	-24.6	0.291729	-19.2	0.309245	-24.6	0.329445
-52.5	0.262302	0.265034	0.278571	0.2782	0.267573	0.398746	0.380254	0.35743	0.364673	0.371179	0.448791		-19	0.297977	-24.5	0.292587	-19	0.312029	-24.5	0.33069
-52	0.2584	0.265657	0.279239	0.276331	0.273818	0.396065	0.381512	0.370198	0.358205	0.374671	0.451342		-18.8	0.291737	-24.4	0.296506	-18.8	0.319848	-24.4	0.324554
-51.5	0.268049	0.262841	0.275685	0.274077	0.272505	0.397908	0.375743	0.36935	0.354797	0.385415	0.451865		-18.6	0.300042	-24.3	0.297282	-18.6	0.320939	-24.3	0.328956
-51	0.259276	0.266867	0.268505	0.27101	0.27633	0.398928	0.37779	0.367547	0.350641	0.370364	0.444871		-18.4	0.291524	-24.2	0.295999	-18.4	0.321072	-24.2	0.319318
-50.5	0.261238	0.253969	0.271366	0.266821	0.26288	0.397127	0.376446	0.356166	0.356605	0.380393	0.453292		-18.2	0.303723	-24.1	0.300088	-18.2	0.324489	-24.1	0.320771
-50	0.264917	0.258929	0.274552	0.27072	0.271331	0.391538	0.381107	0.366908	0.357683	0.387163	0.45441		-18	0.292819	-24	0.298872	-18	0.31573	-24	0.326622
-49.5	0.260063	0.261618	0.275838	0.273801	0.275195	0.38849	0.384574	0.370202	0.359013	0.378066	0.461352		-17.8	0.298401	-23.9	0.295411	-17.8	0.311159	-23.9	0.337655
-49	0.262141	0.250906	0.279426	0.276314	0.267967	0.388175	0.380489	0.362216	0.36706	0.38324	0.451454		-17.6	0.288902	-23.8	0.294639	-17.6	0.321413	-23.8	0.334902
-48.5	0.264995	0.271202	0.272471	0.277278	0.267616	0.401609	0.378585	0.36136	0.358487	0.393488	0.452422		-17.4	0.294337	-23.7	0.299053	-17.4	0.323531	-23.7	0.333489
-48	0.276943	0.260715	0.27946	0.278027	0.26994	0.393072	0.377719	0.366924	0.353073	0.382425	0.461609		-17.2	0.298381	-23.6	0.288802	-17.2	0.331794	-23.6	0.321983
-47.5	0.270792	0.269445	0.269353	0.272054	0.272105	0.395502	0.37711	0.367833	0.358142	0.389977	0.458595		-17	0.298266	-23.5	0.299511	-17	0.319189	-23.5	0.32545
-47	0.269738	0.254632	0.280782	0.272922	0.269907	0.397177	0.389805	0.368983	0.354721	0.397325	0.448552		-16.8	0.298105	-23.4	0.290999	-16.8	0.318645	-23.4	0.321799
-46.5	0.275984	0.27027	0.281156	0.273969	0.280864	0.392929	0.381089	0.379029	0.358487	0.379963	0.460453		-16.6	0.289203	-23.3	0.292249	-16.6	0.32328	-23.3	0.321903
-46	0.274116	0.268397	0.280969	0.277053	0.276848	0.396017	0.383726	0.365874	0.356936	0.387927	0.452172		-16.4	0.291475	-23.2	0.298863	-16.4	0.31339	-23.2	0.324033
-45.5	0.280053	0.268103	0.283341	0.277878	0.275024	0.394229	0.38295	0.36499	0.3576	0.390668	0.456925		-16.2	0.285245	-23.1	0.29137	-16.2	0.331054	-23.1	0.332774
-45	0.27776	0.261557	0.282298	0.280238	0.275315	0.39577	0.378419	0.372343	0.367136	0.39386	0.45346		-16	0.290538	-23	0.301787	-16	0.319643	-23	0.331897
-44.5	0.279706	0.263234	0.286448	0.288357	0.279295	0.397569	0.392979	0.374479	0.369456	0.403316	0.461761		-15.8	0.280238	-22.9	0.290082	-15.8	0.319231	-22.9	0.320742
-44	0.279025	0.272091	0.287729	0.28398	0.276797	0.396712	0.390027	0.373037	0.358877	0.396322	0.460651		-15.6	0.303765	-22.8	0.293079	-15.6	0.312745	-22.8	0.332221
-43.5	0.277632	0.263113	0.291993	0.279803	0.279024	0.399249	0.392861	0.373882	0.365669	0.398843	0.459111		-15.4	0.299085	-22.7	0.295641	-15.4	0.315294	-22.7	0.329783
-43	0.286837	0.267785	0.289338	0.284096	0.279726	0.401458	0.378655	0.38127	0.363761	0.394369	0.456816		-15.2	0.292152	-22.6	0.301378	-15.2	0.324042	-22.6	0.325601
-42.5	0.286941	0.268332	0.284032	0.281551	0.28574	0.398556	0.385438	0.370684	0.372242	0.397405	0.462317		-15	0.305007	-22.5	0.29871	-15	0.330842	-22.5	0.325358
-42	0.283293	0.258417	0.29142	0.281631	0.277653	0.397326	0.395505	0.369455	0.375688	0.400089	0.459894		-14.8	0.279277	-22.4	0.303685	-14.8	0.338748	-22.4	0.331321
-41.5	0.280642	0.258306	0.292329	0.286934	0.286946	0.3951	0.382481	0.391637	0.375336	0.406357	0.455514		-14.6	0.305582	-22.3	0.293532	-14.6	0.322853	-22.3	0.326186
-41	0.288683	0.27345	0.298072	0.287659	0.281683	0.394334	0.389703	0.380606	0.373509	0.397574	0.462703		-14.4	0.295233	-22.2	0.29821	-14.4	0.323702	-22.2	0.318248
-40.5	0.281287	0.268233	0.291742	0.285857	0.283028	0.392749	0.390464	0.366515	0.37318	0.413888	0.46428		-14.2	0.297487	-22.1	0.300164	-14.2	0.318938	-22.1	0.329582
-40	0.282158	0.261706	0.292791	0.287391	0.279682	0.404284	0.39093	0.379588	0.376796	0.409968	0.472515		-14	0.299169	-22	0.291608	-14	0.32521	-22	0.331417
-39.5	0.276882	0.261227	0.28629	0.292008	0.291444	0.400673	0.397093	0.382125	0.381035	0.40718	0.464245		-13.8	0.30167	-21.9	0.30148	-13.8	0.336269	-21.9	0.331453
-39	0.288068	0.262904	0.290355	0.287336	0.291035	0.394714	0.395517	0.38115	0.380375	0.417768	0.467809		-13.6	0.309644	-21.8	0.299764	-13.6	0.333477	-21.8	0.336167
-38.5	0.282598	0.261456	0.288188	0.282088	0.286984	0.393954	0.39411	0.379871	0.385821	0.418607	0.469361		-13.4	0.295468	-21.7	0.303008	-13.4	0.330951	-21.7	0.324967
-38	0.282547	0.259255	0.287415	0.291364	0.286632	0.397946	0.392812	0.384805	0.381131	0.411075	0.472015		-13.2	0.304978	-21.6	0.300415	-13.2	0.325872	-21.6	0.323364
-37.5	0.282207	0.268768	0.290094	0.289032	0.290785	0.39467	0.402621	0.379247	0.382607	0.421729	0.471785		-13	0.308553	-21.5	0.298298	-13	0.331199	-21.5	0.32914
-37	0.274722	0.258432	0.2829	0.288192	0.289773	0.3981	0.406543	0.38315	0.386123	0.41998	0.474016		-12.8	0.295948	-21.4	0.299995	-12.8	0.330465	-21.4	0.337228
-36.5	0.280557	0.26946	0.296698	0.295168	0.288479	0.393295	0.404492	0.391852	0.387022	0.420858	0.469016		-12.6	0.300968	-21.3	0.298465	-12.6	0.327076	-21.3	0.336665
-36	0.285146	0.267872	0.294955	0.298133	0.293665	0.393447	0.401195	0.388211	0.387011	0.428625	0.471662		-12.4	0.306686	-21.2	0.29623	-12.4	0.334875	-21.2	0.326915
-35.5	0.286592	0.262966	0.295469	0.295809	0.285566	0.390406	0.402163	0.385713	0.399412	0.420089	0.473157		-12.2	0.307054	-21.1	0.300228	-12.2	0.335873	-21.1	0.333076
-35	0.282305	0.271822	0.296358	0.285884	0.294047	0.398404	0.395712	0.383379	0.398456	0.426362	0.475061		-12	0.302375	-21	0.303275	-12	0.332358	-21	0.325152
-34.5	0.283949	0.267081	0.292671	0.29689	0.294668	0.399516	0.413946	0.392316	0.397504	0.428909	0.482593		-11.8	0.313976	-20.9	0.295183	-11.8	0.338941	-20.9	0.323785
-34	0.289696	0.270537	0.301458	0.296702	0.306583	0.393699	0.414625	0.384422	0.40128	0.430789	0.478191		-11.6	0.309226	-20.8	0.296172	-11.6	0.332185	-20.8	0.332159
-33.5	0.286756	0.273124	0.299666	0.298343	0.30268	0.394533	0.411725	0.388883	0.399788	0.437155	0.482483		-11.4	0.323704	-20.7	0.300792	-11.4	0.334946	-20.7	0.320643
-33	0.289091	0.272555	0.298276	0.300218	0.295081	0.398517	0.401477	0.389953	0.39708	0.440438	0.486248		-11.2	0.328615	-20.6	0.301123	-11.2	0.340081	-20.6	0.326793
-32.5	0.296109	0.268928	0.29972	0.303849	0.297946	0.398821	0.409751	0.389525	0.40491	0.448376	0.478148		-11	0.331964	-20.5	0.305128	-11	0.352843	-20.5	0.322706
-32	0.293402	0.278305	0.301826	0.309102	0.303162	0.394443	0.408745	0.387237	0.409843	0.442779	0.489665		-10.8	0.336158	-20.4	0.301017	-10.8	0.342491	-20.4	0.33339
-31.5	0.288709	0.275708	0.306373	0.305632	0.299719	0.399906	0.414165	0.400938	0.411709	0.436706	0.49429		-10.6	0.327511	-20.3	0.305419	-10.6	0.34484	-20.3	0.329543
-31	0.302089	0.276622	0.30828	0.312641	0.303669	0.399894	0.413232	0.404799	0.411419	0.449183	0.489866		-10.4	0.344945	-20.2	0.302501	-10.4	0.355184	-20.2	0.333841
-30.5	0.2975	0.279386	0.308688	0.307357	0.308383	0.39096	0.421083	0.388536	0.414675	0.454837	0.487896		-10.2	0.341152	-20.1	0.30042	-10.2	0.373269	-20.1	0.334739
-30	0.287428	0.279205	0.304451	0.301223	0.306308	0.396827	0.414374	0.395399	0.406739	0.45576	0.495683		-10	0.356801	-20	0.299867	-10	0.377875	-20	0.33231
-29.5	0.294573	0.275044	0.30549	0.307357	0.304805	0.399023	0.407007	0.398969	0.417668	0.45539	0.499334		-9.8	0.347828	-19.9	0.297198	-9.8	0.375773	-19.9	0.328551
-29	0.300662	0.28201	0.307736	0.309456	0.312428	0.406535	0.419332	0.390453	0.423322	0.468368	0.498254		-9.6	0.359405	-19.8	0.30737	-9.6	0.377835	-19.8	0.324366
-28.5	0.296691	0.280703	0.31169	0.315338	0.31031	0.397242	0.427123	0.394722	0.426927	0.466934	0.510623		-9.4	0.364179	-19.7	0.300757	-9.4	0.375675	-19.7	0.328265
-28	0.292618	0.287235	0.315978	0.314793	0.304897	0.40056	0.421593	0.407801	0.425274	0.47202	0.495722		-9.2	0.368321	-19.6	0.306076	-9.2	0.388254	-19.6	0.332455
-27.5	0.299923	0.280799	0.315056	0.31533	0.309673	0.402563	0.423923	0.400857	0.429049	0.469103	0.505009		-9	0.391268	-19.5	0.300866	-9	0.397661	-19.5	0.322918
-27	0.304289	0.292291	0.306616	0.310276	0.317082	0.402859	0.426544	0.399716	0.430245	0.472905	0.515664		-8.8	0.381447	-19.4	0.2994	-8.8	0.399418	-19.4	0.33393
-26.5	0.304522	0.286495	0.306795	0.307149	0.318135	0.402082	0.430889	0.415221	0.437945	0.483225	0.505626		-8.6	0.39728	-19.3	0.30417	-8.6	0.411033	-19.3	0.330269
-26	0.306939	0.294574	0.319904	0.312196	0.31704	0.401251	0.430451	0.416068	0.436999	0.492915	0.509321		-8.4	0.397586	-19.2	0.301917	-8.4	0.41427	-19.2	0.334624
-25.5	0.305814	0.290815	0.314994	0.313958	0.319745	0.404357	0.432867	0.411044	0.444072	0.495061	0.523045		-8.2	0.406132	-19.1	0.30769	-8.2	0.410942	-19.1	0.323767
-25	0.302816	0.295027	0.314777	0.313777	0.320164	0.408216	0.436949	0.405354	0.440921	0.490201	0.521084		-8	0.411482	-19	0.303783	-8	0.435429	-19	0.325755
-24.5	0.304695	0.30198	0.309834	0.316723	0.311292	0.410585	0.429293	0.413064	0.444556	0.502009	0.524679		-7.8	0.423273	-18.9	0.299056	-7.8	0.436759	-18.9	0.328549
-24	0.309016	0.298928	0.309476	0.323574	0.31562	0.41248	0.440118	0.411779	0.455713	0.502541	0.538468		-7.6	0.433254	-18.8	0.301928	-7.6	0.446197	-18.8	0.329956
-23.5	0.30981	0.292646	0.306538	0.320253	0.319053	0.408632	0.443176	0.419168	0.461134	0.505585	0.542973		-7.4	0.441646	-18.7	0.302955	-7.4	0.445644	-18.7	0.337823
-23	0.308694	0.290092	0.317009	0.313507	0.321155	0.401329	0.448576	0.430016	0.45557	0.519172	0.542046		-7.2	0.458878	-18.6	0.306512	-7.2	0.448264	-18.6	0.325187
-22.5	0.305113	0.296201	0.318097	0.314839	0.319486	0.408155	0.44683	0.422922	0.458689	0.523325	0.551755		-7	0.453566	-18.5	0.307694	-7	0.463859	-18.5	0.333343
-22	0.311937	0.300858	0.309879	0.311058	0.323875	0.415446	0.446433	0.414567	0.466673	0.522083	0.55085		-6.8	0.460371	-18.4	0.304997	-6.8	0.46508	-18.4	0.333898
-21.5	0.313002	0.296808	0.311821	0.315106	0.328866	0.416689	0.446056	0.435619	0.466076	0.531449	0.558557		-6.6	0.488438	-18.3	0.304576	-6.6	0.49665	-18.3	0.337596
-21	0.305787	0.289395	0.313161	0.319249	0.321374	0.412657	0.451759	0.436097	0.472457	0.541189	0.560732		-6.4	0.482049	-18.2	0.304251	-6.4	0.482381	-18.2	0.337881
-20.5	0.315449	0.298183	0.319595	0.325959	0.329648	0.418654	0.459439	0.430902	0.482541	0.537102	0.562467		-6.2	0.513437	-18.1	0.29792	-6.2	0.495243	-18.1	0.339877
-20	0.30574	0.307285	0.309742	0.324771	0.329631	0.417115	0.458831	0.435823	0.489746	0.552051	0.581164		-6	0.515599	-18	0.30453	-6	0.498501	-18	0.339989
-19.5	0.309866	0.301175	0.311764	0.319495	0.323224	0.425012	0.455736	0.438482	0.477186	0.55967	0.583112		-5.8	0.51162	-17.9	0.301043	-5.8	0.493601	-17.9	0.333438
-19	0.31288	0.297585	0.31036	0.321365	0.333277	0.428658	0.463439	0.434822	0.493256	0.559279	0.588643		-5.6	0.541547	-17.8	0.307195	-5.6	0.521842	-17.8	0.335559
-18.5	0.312058	0.304585	0.312006	0.32519	0.341254	0.427518	0.46376	0.446285	0.503074	0.575035	0.595281		-5.4	0.544959	-17.7	0.303839	-5.4	0.515764	-17.7	0.334036
-18	0.310541	0.302365	0.313739	0.326005	0.337614	0.433389	0.476904	0.468787	0.506528	0.577513	0.604031		-5.2	0.565958	-17.6	0.305396	-5.2	0.538064	-17.6	0.336182
-17.5	0.315466	0.305503	0.313623	0.326114	0.346635	0.440742	0.47762	0.459685	0.514415	0.588207	0.612419		-5	0.577482	-17.5	0.30626	-5	0.539191	-17.5	0.332502
-17	0.315398	0.306101	0.310218	0.332886	0.350032	0.445296	0.479884	0.44825	0.527382	0.602268	0.629783		-4.8	0.571593	-17.4	0.299299	-4.8	0.53703	-17.4	0.338996
-16.5	0.312315	0.3028	0.305355	0.338599	0.352795	0.458283	0.483589	0.475744	0.530145	0.611591	0.633692		-4.6	0.600717	-17.3	0.300326	-4.6	0.563718	-17.3	0.339025
-16	0.311615	0.304495	0.318724	0.346659	0.355783	0.458042	0.490371	0.478924	0.528672	0.623215	0.638866		-4.4	0.59805	-17.2	0.302985	-4.4	0.559229	-17.2	0.336916
-15.5	0.303234	0.299476	0.317033	0.350592	0.37341	0.462034	0.516336	0.477562	0.549585	0.626985	0.661605		-4.2	0.616529	-17.1	0.302516	-4.2	0.604993	-17.1	0.337159
-15	0.316349	0.304273	0.330713	0.35171	0.383345	0.473621	0.511205	0.500022	0.557794	0.642061	0.662294		-4	0.622113	-17	0.300652	-4	0.623883	-17	0.342318
-14.5	0.311821	0.302363	0.325202	0.354684	0.391863	0.486859	0.519873	0.503699	0.562097	0.656843	0.672847		-3.8	0.636772	-16.9	0.308515	-3.8	0.631711	-16.9	0.339108
-14	0.319629	0.308039	0.332651	0.362784	0.394916	0.494079	0.537764	0.503658	0.586047	0.670978	0.693266		-3.6	0.655986	-16.8	0.307321	-3.6	0.627821	-16.8	0.344083
-13.5	0.317391	0.312863	0.33729	0.376022	0.416082	0.500062	0.547546	0.509913	0.58948	0.686457	0.703168		-3.4	0.669902	-16.7	0.30661	-3.4	0.638987	-16.7	0.341166
-13	0.319396	0.31274	0.346904	0.387864	0.425748	0.500373	0.575477	0.53609	0.601145	0.700891	0.70103		-3.2	0.687517	-16.6	0.30659	-3.2	0.666603	-16.6	0.347957
-12.5	0.316268	0.322406	0.362044	0.399992	0.429967	0.513524	0.583786	0.536637	0.613243	0.70593	0.720383		-3	0.699768	-16.5	0.302861	-3	0.684597	-16.5	0.350213
-12	0.322138	0.322049	0.367012	0.410113	0.450437	0.526223	0.592465	0.537363	0.629921	0.719573	0.736287		-2.8	0.715161	-16.4	0.30634	-2.8	0.717081	-16.4	0.346929
-11.5	0.330087	0.328117	0.373774	0.422691	0.454294	0.5318	0.608697	0.565125	0.648018	0.752591	0.737446		-2.6	0.739184	-16.3	0.298785	-2.6	0.729804	-16.3	0.34296
-11	0.336805	0.331726	0.388926	0.429799	0.472307	0.542978	0.628439	0.591593	0.655832	0.755055	0.756383		-2.4	0.760867	-16.2	0.301531	-2.4	0.749833	-16.2	0.339194
-10.5	0.352257	0.341196	0.407289	0.442614	0.493345	0.556354	0.659037	0.590791	0.68051	0.761643	0.780966		-2.2	0.775872	-16.1	0.301776	-2.2	0.753443	-16.1	0.343065
-10	0.368341	0.357463	0.419473	0.457389	0.516871	0.558552	0.674425	0.612345	0.690087	0.786597	0.782549		-2	0.791542	-16	0.312447	-2	0.792168	-16	0.345315
-9.5	0.388801	0.365702	0.436212	0.471709	0.519959	0.573688	0.693164	0.630516	0.700759	0.806673	0.799844		-1.8	0.830188	-15.9	0.301927	-1.8	0.799094	-15.9	0.344144
-9	0.39889	0.381257	0.449925	0.483814	0.532404	0.594261	0.705596	0.636494	0.724527	0.812316	0.813332		-1.6	0.844528	-15.8	0.303519	-1.6	0.839781	-15.8	0.348613
-8.5	0.415351	0.397065	0.457762	0.508577	0.542905	0.616691	0.72735	0.656813	0.746626	0.824859	0.819803		-1.4	0.888064	-15.7	0.303881	-1.4	0.868224	-15.7	0.350117
-8	0.438878	0.409167	0.482839	0.532671	0.574312	0.628304	0.762668	0.695116	0.757713	0.843728	0.845113		-1.2	0.906854	-15.6	0.296669	-1.2	0.88717	-15.6	0.340138
-7.5	0.468549	0.423352	0.50306	0.547532	0.581396	0.65461	0.78417	0.713461	0.769783	0.856062	0.856813		-1	0.927954	-15.5	0.30274	-0.999998	0.921439	-15.5	0.335985
-7.00001	0.498175	0.455103	0.531013	0.567063	0.613245	0.677466	0.810178	0.711589	0.801561	0.875714	0.860305		-0.800002	0.948871	-15.4	0.299408	-0.799999	0.957136	-15.4	0.335201
-6.50001	0.5228	0.476056	0.549004	0.588673	0.634716	0.698325	0.815425	0.748521	0.796125	0.893639	0.878734		-0.600003	0.977052	-15.3	0.303767	-0.599999	0.988942	-15.3	0.34523
-6	0.548277	0.508217	0.567668	0.606218	0.656197	0.728915	0.843862	0.769819	0.819884	0.889547	0.896979		-0.400003	0.994223	-15.2	0.300929	-0.399999	0.993934	-15.2	0.3414
-5.5	0.573285	0.541785	0.596579	0.630187	0.675809	0.76695	0.873487	0.790522	0.858593	0.907621	0.896075		-0.200003	0.990284	-15.1	0.30104	-0.2	1.01757	-15.1	0.327673
-5	0.61082	0.583321	0.630389	0.673796	0.706301	0.792912	0.884765	0.815634	0.862639	0.934071	0.915094		0	1	-15	0.302782	0	1	-15	0.340968
-4.5	0.637978	0.62346	0.659072	0.708049	0.74706	0.82317	0.915996	0.849634	0.877084	0.928032	0.938043		0.2	0.981451	-14.9	0.304588	0.200003	0.969279	-14.9	0.336312
-4	0.6722	0.657701	0.695398	0.738818	0.772216	0.850443	0.923832	0.835328	0.895222	0.94961	0.915629		0.399999	0.959195	-14.8	0.309512	0.400003	0.972928	-14.8	0.336051
-3.50001	0.692225	0.688393	0.742593	0.779294	0.803465	0.886584	0.937349	0.85026	0.915193	0.972109	0.935095		0.599999	0.960388	-14.7	0.302836	0.600003	0.959547	-14.7	0.336208
-3.00001	0.731105	0.736695	0.773569	0.817097	0.84836	0.905571	0.952135	0.900399	0.916428	0.961541	0.945634		0.799999	0.921357	-14.6	0.306147	0.800002	0.93646	-14.6	0.338344
-2.50001	0.783344	0.77836	0.824194	0.85483	0.879831	0.931995	0.97577	0.922732	0.939842	0.96808	0.956541		0.999998	0.90867	-14.5	0.303652	1	0.925241	-14.5	0.340291
-2	0.839553	0.826637	0.892156	0.88649	0.910209	0.958707	0.979077	0.918322	0.960761	0.993151	0.967601		1.2	0.874364	-14.4	0.304477	1.2	0.863379	-14.4	0.324495
-1.5	0.904201	0.890152	0.92838	0.941671	0.940596	0.978065	0.98058	0.932994	0.952877	0.994576	0.971452		1.4	0.864368	-14.3	0.303723	1.4	0.834482	-14.3	0.339894
-1	0.958577	0.941078	0.945224	0.971243	0.962456	0.983302	0.993226	0.951105	0.952905	0.981668	0.964354		1.6	0.849146	-14.2	0.306256	1.6	0.828607	-14.2	0.335556
-0.500008	0.993518	1	0.981316	0.978169	0.974183	1	0.989497	0.940199	0.98586	0.997648	0.97407		1.8	0.8055	-14.1	0.301892	1.8	0.784953	-14.1	0.338775
-7.45058e-06	1	0.989259	1	1	0.981827	0.992559	0.984886	0.963781	0.989718	0.999344	0.981525		2	0.808126	-14	0.309569	2	0.774499	-14	0.340555
0.499994	0.970949	0.975989	0.991565	0.99509	1	0.991894	1	1	0.991576	1	0.97077		2.2	0.771147	-13.9	0.309349	2.2	0.741756	-13.9	0.334105
0.999995	0.923248	0.929809	0.97017	0.957714	0.988764	0.992463	0.983837	0.974771	0.98692	0.99396	0.981216		2.4	0.744852	-13.8	0.313851	2.4	0.7176	-13.8	0.34771
1.5	0.859963	0.884886	0.934357	0.940746	0.970011	0.993418	0.974478	0.962405	0.990815	0.991259	1		2.6	0.740568	-13.7	0.313945	2.6	0.694032	-13.7	0.330376
2	0.810611	0.822383	0.888703	0.91944	0.962279	0.976109	0.98015	0.984788	0.980422	0.996215	0.971034		2.8	0.709557	-13.6	0.309688	2.8	0.688907	-13.6	0.335609
2.5	0.767944	0.778337	0.851491	0.880496	0.941167	0.960995	0.977506	0.983677	0.981989	0.996211	0.981779		3	0.707795	-13.5	0.31275	3	0.685086	-13.5	0.328666
2.99999	0.737491	0.750632	0.825097	0.849863	0.904649	0.949897	0.958847	0.972906	1	0.994608	0.994842		3.2	0.680421	-13.4	0.305752	3.2	0.665394	-13.4	0.338051
3.49999	0.701477	0.71076	0.786407	0.835543	0.876065	0.930953	0.949885	0.96337	0.989114	0.991596	0.971005		3.4	0.693681	-13.3	0.3147	3.4	0.652222	-13.3	0.336128
3.99999	0.677824	0.672209	0.73953	0.79279	0.861406	0.919241	0.944063	0.963958	0.975787	0.988457	0.977515		3.6	0.6674	-13.2	0.318344	3.6	0.628051	-13.2	0.335872
4.49999	0.657717	0.638836	0.698599	0.761949	0.82551	0.901514	0.923399	0.931118	0.97314	0.979671	0.97466		3.8	0.64674	-13.1	0.319699	3.8	0.608598	-13.1	0.345829
5	0.640869	0.618737	0.683162	0.727278	0.806231	0.872675	0.919719	0.937702	0.973174	0.97033	0.956943		4	0.649998	-13	0.326159	4	0.61669	-13	0.345345
5.5	0.619015	0.605298	0.658259	0.711736	0.781504	0.848334	0.91219	0.955792	0.948158	0.971904	0.98266		4.2	0.649555	-12.9	0.321073	4.2	0.612595	-12.9	0.344937
6	0.598032	0.604086	0.631798	0.683663	0.758105	0.837206	0.887463	0.930422	0.945831	0.970872	0.963706		4.4	0.638427	-12.8	0.3269	4.4	0.60693	-12.8	0.339249
6.49999	0.571867	0.5981	0.607797	0.649725	0.719733	0.827687	0.889865	0.900354	0.949465	0.965113	0.942399		4.6	0.627929	-12.7	0.317891	4.6	0.59719	-12.7	0.33481
6.99999	0.552127	0.607341	0.573761	0.64376	0.692426	0.809794	0.869023	0.894297	0.925962	0.959881	0.966549		4.8	0.625811	-12.6	0.323747	4.8	0.583959	-12.6	0.335895
7.49999	0.535802	0.600418	0.559184	0.633106	0.681926	0.78863	0.86111	0.886675	0.922422	0.970919	0.942616		5	0.617297	-12.5	0.335277	5	0.582863	-12.5	0.335164
7.99999	0.526293	0.585496	0.552196	0.614197	0.669674	0.776229	0.850619	0.867887	0.924474	0.959033	0.919136		5.2	0.606342	-12.4	0.330688	5.2	0.556593	-12.4	0.340191
8.49999	0.5274	0.586419	0.548606	0.603167	0.644328	0.75644	0.83681	0.866235	0.908597	0.928013	0.939618		5.4	0.609262	-12.3	0.329486	5.4	0.561128	-12.3	0.344264
9	0.512443	0.585427	0.540478	0.600184	0.639072	0.742082	0.82915	0.863735	0.881002	0.937131	0.930531		5.6	0.594468	-12.2	0.332385	5.6	0.555846	-12.2	0.339112
9.49999	0.513431	0.575933	0.521181	0.582036	0.624534	0.736663	0.809775	0.839987	0.888959	0.934997	0.910541		5.8	0.581177	-12.1	0.329072	5.8	0.534663	-12.1	0.349595
9.99999	0.512029	0.559811	0.518249	0.571612	0.595592	0.72728	0.806685	0.825379	0.8834	0.918766	0.910943		6	0.567742	-12	0.333323	6	0.53038	-12	0.351693
10.5	0.504659	0.556276	0.512491	0.575327	0.599305	0.71012	0.794772	0.837895	0.860561	0.907392	0.908902		6.2	0.573755	-11.9	0.338167	6.2	0.510845	-11.9	0.339588
11	0.499821	0.549731	0.513167	0.569004	0.598218	0.702173	0.786177	0.822559	0.859058	0.909506	0.890699		6.4	0.562114	-11.8	0.332586	6.4	0.511403	-11.8	0.339232
11.5	0.498788	0.549288	0.514642	0.554869	0.583029	0.69077	0.767288	0.797837	0.850554	0.89637	0.89749		6.6	0.546909	-11.7	0.341593	6.6	0.511336	-11.7	0.339134
12	0.500765	0.532113	0.503195	0.548376	0.568802	0.687168	0.759332	0.783728	0.832596	0.890166	0.878807		6.8	0.542022	-11.6	0.342484	6.8	0.492236	-11.6	0.34378
12.5	0.504941	0.523728	0.495298	0.549865	0.569097	0.665878	0.756014	0.794485	0.826807	0.889573	0.85586		7	0.528946	-11.5	0.339735	7	0.475357	-11.5	0.355573
13	0.493784	0.518753	0.489742	0.533807	0.562687	0.659756	0.738905	0.767557	0.825841	0.88268	0.873452		7.2	0.519043	-11.4	0.350798	7.2	0.471007	-11.4	0.365191
13.5	0.489373	0.512712	0.497856	0.530122	0.549923	0.640815	0.731276	0.775508	0.80498	0.861284	0.864705		7.39999	0.52256	-11.3	0.346108	7.4	0.452866	-11.3	0.362366
14	0.486782	0.512113	0.492368	0.525541	0.55792	0.627421	0.728865	0.776706	0.780897	0.860495	0.845954		7.59999	0.517225	-11.2	0.352766	7.6	0.4688	-11.2	0.371932
14.5	0.482753	0.515577	0.481909	0.513383	0.555849	0.623495	0.710068	0.744808	0.787687	0.861524	0.85808		7.8	0.500918	-11.1	0.352108	7.8	0.456115	-11.1	0.359653
15	0.487047	0.506753	0.469551	0.506995	0.534342	0.618005	0.696622	0.734565	0.780002	0.851686	0.845226		8	0.508968	-11	0.351341	8	0.461936	-11	0.364793
15.5	0.472399	0.501943	0.475418	0.499816	0.531708	0.596573	0.691893	0.743811	0.768064	0.84318	0.813599		8.2	0.504345	-10.9	0.346007	8.2	0.451884	-10.9	0.365734
16	0.468864	0.51258	0.467445	0.505912	0.53234	0.584508	0.681308	0.735549	0.757372	0.826212	0.828761		8.4	0.501526	-10.8	0.355041	8.4	0.439476	-10.8	0.367715
16.5	0.461811	0.497816	0.462349	0.486356	0.525931	0.573476	0.667517	0.71562	0.756005	0.810125	0.807939		8.6	0.500525	-10.7	0.355339	8.6	0.438235	-10.7	0.36991
17	0.459174	0.507996	0.463537	0.472381	0.522269	0.565495	0.650966	0.708824	0.734705	0.80959	0.79585		8.8	0.491482	-10.6	0.356762	8.8	0.434886	-10.6	0.371313
17.5	0.454805	0.495109	0.448261	0.470429	0.518873	0.546913	0.650389	0.7101	0.717827	0.816519	0.797111		9	0.500928	-10.5	0.361899	9	0.44051	-10.5	0.387015
18	0.446262	0.486086	0.43731	0.458693	0.51315	0.541221	0.638029	0.684611	0.728904	0.792482	0.789695		9.2	0.497852	-10.4	0.361155	9.2	0.436475	-10.4	0.387578
18.5	0.436274	0.480498	0.44756	0.452504	0.493308	0.530934	0.634099	0.692416	0.717544	0.786556	0.774288		9.4	0.481823	-10.3	0.367408	9.4	0.427451	-10.3	0.386485
19	0.433427	0.47123	0.437944	0.446657	0.49703	0.527764	0.639246	0.69869	0.698895	0.791425	0.766825		9.59999	0.499608	-10.2	0.363924	9.6	0.429675	-10.2	0.392016
19.5	0.429805	0.458961	0.426231	0.44232	0.494704	0.517276	0.608717	0.66407	0.694706	0.767214	0.758518		9.79999	0.484492	-10.1	0.368341	9.8	0.416992	-10.1	0.391131
20	0.425314	0.455868	0.416575	0.427559	0.488492	0.513027	0.602948	0.659871	0.689592	0.748965	0.756764		9.99999	0.487516	-10	0.373747	10	0.418777	-10	0.384133
20.5	0.417795	0.459358	0.414494	0.424362	0.476084	0.502582	0.60029	0.665519	0.669595	0.754748	0.757524		10.2	0.486562	-9.9	0.364536	10.2	0.428818	-9.9	0.395539
21	0.409032	0.448343	0.417975	0.422534	0.486726	0.492366	0.597499	0.658284	0.667592	0.739699	0.740619		10.4	0.471072	-9.8	0.372341	10.4	0.418269	-9.8	0.402551
21.5	0.402136	0.449396	0.412327	0.419489	0.47917	0.489593	0.588464	0.641691	0.662205	0.725672	0.724777		10.6	0.48697	-9.7	0.377413	10.6	0.421728	-9.7	0.408859
22	0.402519	0.435844	0.405798	0.409945	0.466165	0.486085	0.57816	0.643384	0.651454	0.737359	0.73503		10.8	0.463364	-9.6	0.374969	10.8	0.414112	-9.6	0.403112
22.5	0.403166	0.433043	0.395371	0.399494	0.458083	0.479866	0.575992	0.642821	0.639238	0.714287	0.727479		11	0.465446	-9.5	0.386328	11	0.405598	-9.5	0.405733
23	0.390302	0.428918	0.383276	0.402549	0.458728	0.465686	0.566562	0.628165	0.636029	0.705393	0.700328		11.2	0.480272	-9.4	0.385807	11.2	0.409784	-9.4	0.419864
23.5	0.386378	0.420016	0.387268	0.396446	0.451696	0.470261	0.558308	0.618395	0.629372	0.704408	0.711751		11.4	0.463141	-9.3	0.390288	11.4	0.414122	-9.3	0.408359
24	0.378862	0.425052	0.393491	0.385036	0.447326	0.456455	0.561583	0.624567	0.612952	0.691989	0.698008		11.6	0.475935	-9.2	0.384289	11.6	0.421308	-9.2	0.426754
24.5	0.380965	0.419268	0.377703	0.390797	0.445479	0.458785	0.54049	0.611337	0.614189	0.685778	0.690973		11.8	0.470566	-9.1	0.383395	11.8	0.406584	-9.1	0.424084
25	0.378141	0.403165	0.370491	0.38773	0.450882	0.452129	0.538058	0.589436	0.607896	0.670614	0.691896		12	0.470451	-9	0.395829	12	0.409175	-9	0.419206
25.5	0.369732	0.404601	0.368654	0.37143	0.439824	0.447087	0.532748	0.597545	0.593249	0.667635	0.674616		12.2	0.471927	-8.9	0.395736	12.2	0.419881	-8.9	0.424918
26	0.361824	0.397456	0.364107	0.37107	0.428447	0.437925	0.530199	0.60326	0.592875	0.6583	0.670863		12.4	0.455955	-8.8	0.402383	12.4	0.405898	-8.8	0.426445
26.5	0.356763	0.400077	0.365942	0.370305	0.432295	0.42624	0.518504	0.582059	0.595057	0.65169	0.674984		12.6	0.482423	-8.7	0.405293	12.6	0.420142	-8.7	0.42288
27	0.358858	0.388494	0.357578	0.360633	0.425777	0.430312	0.518878	0.581476	0.569338	0.646731	0.651072		12.8	0.456377	-8.6	0.405056	12.8	0.428517	-8.6	0.431716
27.5	0.354344	0.387497	0.354105	0.353842	0.416118	0.421519	0.504582	0.572298	0.567657	0.636098	0.652159		13	0.4724	-8.5	0.408717	13	0.419005	-8.5	0.452815
28	0.348724	0.388187	0.346108	0.358488	0.416377	0.412737	0.500252	0.555073	0.569375	0.629655	0.668208		13.2	0.475711	-8.4	0.413002	13.2	0.423931	-8.4	0.444779
28.5	0.344853	0.370372	0.3386	0.353718	0.415057	0.413303	0.494815	0.557437	0.564206	0.63023	0.631023		13.4	0.471513	-8.3	0.41757	13.4	0.409616	-8.3	0.451145
29	0.3412	0.377345	0.341314	0.348347	0.408762	0.410057	0.505694	0.56603	0.555107	0.619412	0.633424		13.6	0.453307	-8.2	0.425489	13.6	0.408481	-8.2	0.448975
29.5	0.338312	0.367333	0.336965	0.343655	0.409631	0.39933	0.4868	0.55784	0.547276	0.604914	0.640447		13.8	0.466029	-8.1	0.433067	13.8	0.407734	-8.1	0.450947
30	0.333719	0.376476	0.331435	0.344838	0.410075	0.39778	0.481675	0.532824	0.543607	0.59443	0.620548		14	0.466285	-8	0.429241	14	0.41296	-8	0.457125
30.5	0.325852	0.372403	0.321861	0.3275	0.402172	0.394118	0.47757	0.534691	0.532956	0.605052	0.610409		14.2	0.451521	-7.9	0.432824	14.2	0.413631	-7.9	0.445107
31	0.3229	0.365626	0.326486	0.323565	0.400423	0.395125	0.470231	0.541177	0.535264	0.591394	0.621522		14.4	0.453683	-7.8	0.44042	14.4	0.400065	-7.8	0.465088
31.5	0.317067	0.367207	0.315926	0.3344	0.400641	0.388522	0.467785	0.527589	0.532003	0.573809	0.608605		14.6	0.461667	-7.7	0.445849	14.6	0.405223	-7.7	0.464493
32	0.31565	0.357485	0.32481	0.321111	0.394528	0.384318	0.462548	0.528449	0.52273	0.578948	0.599006		14.8	0.460484	-7.6	0.449061	14.8	0.397662	-7.6	0.487748
32.5	0.316458	0.364423	0.315505	0.320267	0.39373	0.382401	0.453694	0.510529	0.51251	0.580935	0.599994		15	0.452085	-7.5	0.464707	15	0.40861	-7.5	0.488144
33	0.312156	0.349086	0.309547	0.319378	0.394909	0.376925	0.456888	0.508242	0.516864	0.560935	0.583521		15.2	0.460292	-7.4	0.462928	15.2	0.401644	-7.4	0.485297
33.5	0.303462	0.356441	0.302097	0.319534	0.391106	0.380678	0.45122	0.503376	0.517087	0.557248	0.588516		15.4	0.446077	-7.3	0.468166	15.4	0.396661	-7.3	0.486792
34	0.309176	0.349857	0.305558	0.306515	0.386928	0.37243	0.45454	0.510552	0.500004	0.549492	0.5906		15.6	0.444281	-7.2	0.475621	15.6	0.382091	-7.2	0.485644
34.5	0.308377	0.351432	0.312639	0.30476	0.385061	0.366924	0.450519	0.509847	0.501694	0.546663	0.574193		15.8	0.451643	-7.1	0.479919	15.8	0.388395	-7.1	0.475418
35	0.294986	0.353664	0.301299	0.305508	0.386368	0.365059	0.433137	0.488598	0.491439	0.548672	0.566431		16	0.445398	-7	0.490409	16	0.383837	-7	0.478701
35.5	0.294161	0.340266	0.294186	0.303016	0.376503	0.366842	0.440173	0.485052	0.494145	0.541342	0.573239		16.2	0.441201	-6.9	0.491548	16.2	0.395256	-6.9	0.49392
36	0.297708	0.344885	0.295996	0.295983	0.371321	0.358903	0.427445	0.477121	0.492898	0.5274	0.558792		16.4	0.439734	-6.8	0.501647	16.4	0.386595	-6.8	0.483319
36.5	0.292919	0.33542	0.292031	0.298598	0.366997	0.355862	0.422989	0.478325	0.495094	0.531104	0.55485		16.6	0.447965	-6.7	0.496965	16.6	0.382062	-6.7	0.514338
37	0.29272	0.339123	0.298787	0.296634	0.378663	0.352682	0.427692	0.481491	0.49162	0.524307	0.566325		16.8	0.436498	-6.6	0.50271	16.8	0.371245	-6.6	0.505755
37.5	0.287683	0.340531	0.29322	0.291917	0.371677	0.356715	0.42169	0.471612	0.472651	0.519645	0.555932		17	0.432653	-6.5	0.514234	17	0.375716	-6.5	0.502618
38	0.289529	0.339432	0.284249	0.287672	0.372187	0.353557	0.404902	0.468378	0.479067	0.522146	0.540968		17.2	0.437561	-6.4	0.524265	17.2	0.383998	-6.4	0.52659
38.5	0.282321	0.331939	0.279107	0.28638	0.371026	0.355302	0.416886	0.461234	0.472636	0.520797	0.541615		17.4	0.425559	-6.3	0.52061	17.4	0.372111	-6.3	0.520536
39	0.280379	0.330448	0.283844	0.284095	0.3633	0.340236	0.410275	0.463446	0.484533	0.497199	0.529495		17.6	0.427415	-6.2	0.531475	17.6	0.391041	-6.2	0.518692
39.5	0.289165	0.331908	0.280762	0.276896	0.360785	0.351334	0.417253	0.457369	0.472374	0.504147	0.53516		17.8	0.413151	-6.1	0.531001	17.8	0.3688	-6.1	0.522116
40	0.278963	0.320338	0.282093	0.282759	0.36641	0.342929	0.411895	0.455459	0.472195	0.508946	0.535776		18	0.418521	-6	0.535086	18	0.368495	-6	0.523535
40.5	0.273138	0.325459	0.27451	0.280177	0.370838	0.345183	0.400198	0.450726	0.460626	0.483654	0.518953		18.2	0.420637	-5.9	0.534858	18.2	0.363607	-5.9	0.536623
41	0.272234	0.320035	0.26719	0.278197	0.3657	0.35047	0.401105	0.441793	0.45775	0.488637	0.528592		18.4	0.419906	-5.8	0.542775	18.4	0.361068	-5.8	0.531362
41.5	0.270234	0.32055	0.269101	0.275412	0.352503	0.339979	0.390816	0.441895	0.476099	0.490948	0.52027		18.6	0.415585	-5.7	0.548968	18.6	0.368525	-5.7	0.561684
42	0.266674	0.320363	0.267231	0.278902	0.364741	0.340544	0.395149	0.441424	0.462279	0.482347	0.502389		18.8	0.419043	-5.6	0.552208	18.8	0.36935	-5.6	0.568232
42.5	0.257701	0.310037	0.274336	0.272562	0.357626	0.341511	0.396333	0.447817	0.461132	0.481857	0.517592		19	0.411304	-5.5	0.559924	19	0.361243	-5.5	0.559182
43	0.264826	0.312534	0.267887	0.266896	0.354889	0.339668	0.394875	0.428947	0.455002	0.483434	0.509134		19.2	0.399162	-5.4	0.559398	19.2	0.347531	-5.4	0.560451
43.5	0.260167	0.301249	0.261422	0.266502	0.356548	0.335435	0.378717	0.424976	0.459814	0.472513	0.502203		19.4	0.405865	-5.3	0.580516	19.4	0.356771	-5.3	0.570098
44	0.251487	0.299201	0.255225	0.260316	0.34944	0.336262	0.390633	0.428149	0.44997	0.472328	0.505703		19.6	0.399847	-5.2	0.571259	19.6	0.351493	-5.2	0.563118
44.5	0.253836	0.307263	0.25665	0.260315	0.356302	0.340237	0.384467	0.420666	0.457717	0.471229	0.50261		19.8	0.408023	-5.1	0.58085	19.8	0.357657	-5.1	0.566749
45	0.253203	0.297165	0.2523	0.262626	0.349841	0.340079	0.381123	0.424594	0.455528	0.463591	0.497474		20	0.397857	-5	0.583277	20	0.365976	-5	0.570011
45.5	0.246571	0.304222	0.261702	0.262353	0.356205	0.33137	0.377461	0.414863	0.452059	0.463356	0.502538		20.2	0.409603	-4.9	0.592761	20.2	0.345034	-4.9	0.576565
46	0.247647	0.298324	0.247888	0.250228	0.350018	0.336627	0.382342	0.412093	0.449505	0.464301	0.492308		20.4	0.385219	-4.8	0.60071	20.4	0.351366	-4.8	0.581586
46.5	0.245296	0.295129	0.253172	0.249445	0.34007	0.338324	0.374115	0.408553	0.450925	0.457339	0.486209		20.6	0.391763	-4.7	0.599181	20.6	0.342873	-4.7	0.602998
47	0.241677	0.288747	0.245386	0.249572	0.339305	0.328734	0.380139	0.405351	0.447426	0.463821	0.493366		20.8	0.397047	-4.6	0.604086	20.8	0.345017	-4.6	0.604481
47.5	0.237	0.292983	0.246381	0.250555	0.343989	0.328753	0.379719	0.416231	0.442046	0.46557	0.487342		21	0.386868	-4.5	0.609598	21	0.347784	-4.5	0.609037
48	0.238686	0.296354	0.249018	0.248784	0.340917	0.329708	0.377473	0.393575	0.444888	0.449573	0.478337		21.2	0.388874	-4.4	0.618066	21.2	0.349266	-4.4	0.634881
48.5	0.236007	0.285396	0.242456	0.246437	0.33714	0.328149	0.371481	0.397137	0.447768	0.452811	0.483548		21.4	0.38192	-4.3	0.621967	21.4	0.35042	-4.3	0.615691
49	0.232046	0.285837	0.243533	0.251407	0.338459	0.339058	0.373561	0.382438	0.445636	0.443887	0.478947		21.6	0.385138	-4.2	0.630223	21.6	0.333017	-4.2	0.618114
49.5	0.236537	0.277886	0.240266	0.241152	0.340451	0.334061	0.371439	0.399522	0.444173	0.453168	0.469234		21.8	0.38525	-4.1	0.638196	21.8	0.358572	-4.1	0.619556
50	0.23275	0.284801	0.23542	0.238102	0.333123	0.332845	0.364636	0.39422	0.445931	0.442347	0.466824		22	0.370724	-4	0.648038	22	0.345565	-4	0.621978
50.5	0.22535	0.279687	0.238888	0.243945	0.341432	0.331187	0.378653	0.401209	0.436037	0.439373	0.477324		22.2	0.386953	-3.9	0.65918	22.2	0.342678	-3.9	0.654046
51	0.225636	0.279109	0.233701	0.241916	0.33729	0.337497	0.362119	0.38689	0.43404	0.443517	0.463264		22.4	0.374606	-3.8	0.655054	22.4	0.352722	-3.8	0.656374
51.5	0.223827	0.279143	0.238115	0.236796	0.33518	0.330718	0.366488	0.369501	0.445383	0.44113	0.456695		22.6	0.370151	-3.7	0.664399	22.6	0.335549	-3.7	0.651801
52	0.228758	0.278148	0.23157	0.237676	0.334882	0.332344	0.362571	0.382496	0.450468	0.433228	0.467335		22.8	0.384452	-3.6	0.680521	22.8	0.329418	-3.6	0.674462
52.5	0.226328	0.27723	0.231321	0.24135	0.331878	0.330774	0.360261	0.374243	0.435411	0.43324	0.461792		23	0.367552	-3.5	0.689354	23	0.325338	-3.5	0.679034
53	0.223152	0.270067	0.234233	0.236752	0.337109	0.337808	0.368437	0.380293	0.434953	0.442231	0.462667		23.2	0.367353	-3.4	0.70162	23.2	0.339803	-3.4	0.682623
53.5	0.22839	0.270026	0.231797	0.238789	0.336654	0.34387	0.359597	0.37448	0.44053	0.433102	0.466183		23.4	0.371844	-3.3	0.704107	23.4	0.337723	-3.3	0.705137
54	0.228349	0.263509	0.231047	0.237953	0.339395	0.335427	0.358581	0.379763	0.432102	0.434814	0.457229		23.6	0.363848	-3.2	0.716552	23.6	0.339609	-3.2	0.696787
54.5	0.221539	0.267873	0.226087	0.235233	0.337866	0.339243	0.36936	0.371152	0.437697	0.438022	0.452853		23.8	0.366333	-3.1	0.722169	23.8	0.329231	-3.1	0.693901
55	0.22176	0.263421	0.225698	0.229848	0.327493	0.328324	0.362166	0.372534	0.44283	0.424984	0.459275		24	0.362142	-3	0.723722	24	0.312597	-3	0.692084
55.5	0.217375	0.263785	0.225446	0.232498	0.335325	0.332993	0.370712	0.374743	0.437675	0.419944	0.450146		24.2	0.351564	-2.9	0.73337	24.2	0.320185	-2.9	0.714183
56	0.212394	0.254952	0.227336	0.231178	0.33895	0.335052	0.357123	0.36769	0.432378	0.442551	0.448627		24.4	0.355044	-2.8	0.751925	24.4	0.307318	-2.8	0.741551
56.5	0.212431	0.253552	0.22141	0.228921	0.331645	0.340247	0.362326	0.369357	0.434634	0.43468	0.45186		24.6	0.345993	-2.7	0.768636	24.6	0.322042	-2.7	0.766599
57	0.210825	0.255733	0.221489	0.22976	0.329734	0.340753	0.355629	0.360225	0.441295	0.428439	0.4459		24.8	0.356955	-2.6	0.764455	24.8	0.333198	-2.6	0.762697
57.5	0.211663	0.256498	0.218375	0.235381	0.336599	0.33429	0.359732	0.358853	0.433211	0.426985	0.442868		25	0.360033	-2.5	0.786757	25	0.323856	-2.5	0.781619
58	0.210019	0.252233	0.223112	0.232014	0.340992	0.33989	0.370797	0.368744	0.438361	0.419871	0.449037		25.2	0.354903	-2.4	0.788318	25.2	0.307197	-2.4	0.768822
58.5	0.209288	0.250924	0.225234	0.230484	0.331995	0.348473	0.352821	0.365582	0.433366	0.412893	0.438179		25.4	0.347232	-2.3	0.805007	25.4	0.322004	-2.3	0.761483
59	0.209696	0.252714	0.222764	0.226151	0.334069	0.330404	0.366495	0.359382	0.427395	0.428254	0.439851		25.6	0.352177	-2.2	0.811526	25.6	0.304988	-2.2	0.785232
59.5	0.201669	0.245655	0.210716	0.230603	0.339962	0.342483	0.355166	0.352923	0.439649	0.417067	0.447101		25.8	0.35338	-2.1	0.824935	25.8	0.31516	-2.1	0.792027
60	0.200338	0.240589	0.221569	0.225303	0.329279	0.343433	0.363006	0.358053	0.442492	0.413295	0.436492		26	0.335696	-2	0.832137	26	0.32328	-2	0.82994
60.5	0.200086	0.243939	0.214299	0.226336	0.329366	0.339134	0.354917	0.357947	0.43035	0.421211	0.437357		26.2	0.331113	-1.9	0.849371	26.2	0.312226	-1.9	0.826139
61	0.203662	0.234714	0.223285	0.229077	0.332384	0.34261	0.364325	0.35903	0.429758	0.423752	0.437282		26.4	0.333453	-1.8	0.853203	26.4	0.314484	-1.8	0.828042
61.5	0.200897	0.236696	0.219524	0.224934	0.337951	0.34633	0.350308	0.351387	0.433853	0.415781	0.438852		26.6	0.330483	-1.7	0.877282	26.6	0.305955	-1.7	0.85012
62	0.200252	0.239656	0.209331	0.220916	0.328882	0.350335	0.352203	0.344458	0.440335	0.409807	0.440709		26.8	0.333459	-1.6	0.881118	26.8	0.29627	-1.6	0.869743
62.5	0.202898	0.234342	0.204507	0.222353	0.33319	0.348675	0.358604	0.357134	0.427213	0.415536	0.44246		27	0.338297	-1.5	0.895198	27	0.300628	-1.5	0.891512
63	0.196023	0.232311	0.208398	0.226152	0.336733	0.356913	0.351249	0.348484	0.435787	0.409986	0.428795		27.2	0.335275	-1.4	0.907156	27.2	0.295722	-1.4	0.912824
63.5	0.194939	0.228386	0.212684	0.224343	0.330465	0.349397	0.350532	0.354985	0.434322	0.419041	0.439454		27.4	0.334921	-1.3	0.903609	27.4	0.301105	-1.3	0.912639
64	0.199423	0.226123	0.214462	0.217928	0.332347	0.34083	0.349382	0.348422	0.430097	0.415247	0.443964		27.6	0.315978	-1.2	0.927834	27.6	0.294657	-1.2	0.904632
64.5	0.190994	0.23026	0.203145	0.220118	0.332348	0.342496	0.340634	0.344055	0.42434	0.410572	0.439062		27.8	0.329174	-1.1	0.936134	27.8	0.29722	-1.1	0.900843
65	0.190948	0.227307	0.207258	0.222919	0.333093	0.340436	0.345175	0.340972	0.434133	0.408193	0.42849		28	0.331757	-1	0.950657	28	0.292212	-1	0.912796
65.5	0.192409	0.221346	0.204148	0.217514	0.326957	0.35069	0.345858	0.34206	0.427583	0.416083	0.440026		28.2	0.326389	-0.9	0.958548	28.2	0.293906	-0.9	0.934558
66	0.192973	0.219001	0.204666	0.222219	0.33223	0.344499	0.34511	0.343081	0.4214	0.406197	0.428197		28.4	0.325107	-0.800001	0.976895	28.4	0.30109	-0.800001	0.957717
66.5	0.186878	0.212972	0.204963	0.223649	0.333565	0.339897	0.349538	0.34438	0.43161	0.409148	0.433374		28.6	0.318286	-0.700001	0.979791	28.6	0.291653	-0.700001	0.973677
67	0.186529	0.216012	0.205909	0.216034	0.328282	0.341606	0.344596	0.336469	0.422354	0.408676	0.432732		28.8	0.325581	-0.600001	0.979702	28.8	0.290534	-0.600001	0.966437
67.5	0.191097	0.209822	0.199439	0.218186	0.329119	0.342108	0.343055	0.330804	0.423795	0.408078	0.426411		29	0.308869	-0.499999	0.992348	29	0.28957	-0.499999	0.985194
68	0.182177	0.215415	0.201751	0.227622	0.328282	0.338685	0.330478	0.332932	0.423104	0.405319	0.428772		29.2	0.321053	-0.399999	0.987755	29.2	0.283607	-0.399999	0.967786
68.5	0.178625	0.210523	0.206585	0.221784	0.33175	0.345879	0.327062	0.34339	0.426591	0.398299	0.43095		29.4	0.329828	-0.299999	0.987835	29.4	0.291833	-0.299999	0.970547
69	0.185133	0.209452	0.205535	0.219888	0.33428	0.341689	0.328627	0.334939	0.415404	0.403927	0.416462		29.6	0.305101	-0.2	0.999873	29.6	0.284467	-0.2	0.977147
69.5	0.179619	0.208201	0.200129	0.219489	0.329382	0.343983	0.326519	0.325087	0.419905	0.402299	0.430297		29.8	0.320847	-0.0999998	0.999812	29.8	0.289254	-0.0999998	0.961762
70	0.176188	0.206061	0.201142	0.222232	0.336199	0.338971	0.324578	0.331848	0.424869	0.403117	0.435435		30	0.316434	0	1	30	0.277264	0	1
70.5	0.177153	0.206096	0.198217	0.219065	0.328495	0.349127	0.333162	0.329685	0.419162	0.406649	0.422065				0.0999998	0.997478			0.0999998	0.985808
71	0.18303	0.204887	0.196048	0.219795	0.330673	0.341286	0.321578	0.330389	0.413376	0.40684	0.435518				0.2	0.985131			0.2	0.999353
71.5	0.174325	0.207208	0.19337	0.220783	0.338263	0.342128	0.323149	0.327077	0.416529	0.408093	0.429056				0.299999	0.991183			0.299999	0.990157
72	0.173111	0.20278	0.196084	0.219652	0.33261	0.336872	0.320913	0.327449	0.412998	0.405784	0.416084				0.399999	0.97877			0.399999	0.970231
72.5	0.177795	0.203991	0.19694	0.218293	0.33148	0.333181	0.317385	0.325922	0.401556	0.398461	0.426666				0.499999	0.964578			0.499999	0.964867
73	0.178601	0.20169	0.193415	0.222731	0.330041	0.339426	0.312279	0.325731	0.420067	0.396836	0.424071				0.599999	0.96517			0.599999	0.953484
73.5	0.173156	0.200599	0.196484	0.224784	0.334055	0.346586	0.316532	0.331007	0.414121	0.395647	0.417237				0.700001	0.956474			0.700001	0.931044
74	0.17221	0.199311	0.19555	0.223201	0.334559	0.336384	0.317353	0.323687	0.407753	0.397771	0.42904				0.800001	0.949984			0.800001	0.943713
74.5	0.176341	0.201115	0.189364	0.219497	0.337796	0.340668	0.308443	0.324275	0.40311	0.398245	0.424865				0.9	0.937472			0.9	0.955448
75	0.165286	0.200932	0.184166	0.225991	0.335045	0.336357	0.306536	0.323271	0.403781	0.394834	0.414928				1	0.919172			1	0.933648
75.5	0.169639	0.199575	0.187111	0.220083	0.336729	0.342751	0.300791	0.314098	0.396908	0.398742	0.413753				1.1	0.903056			1.1	0.913447
76	0.173553	0.200652	0.19233	0.217995	0.328109	0.339014	0.311166	0.32237	0.390464	0.398464	0.425487				1.2	0.892982			1.2	0.912141
76.5	0.169391	0.197991	0.191395	0.222712	0.345002	0.335801	0.304319	0.323452	0.401475	0.389813	0.416117				1.3	0.886699			1.3	0.893399
77	0.167006	0.193539	0.19452	0.222174	0.345979	0.332783	0.300154	0.316508	0.39235	0.400982	0.422591				1.4	0.882486			1.4	0.876331
77.5	0.168887	0.198318	0.191338	0.219378	0.34191	0.343023	0.291097	0.31097	0.383827	0.395973	0.419678				1.5	0.862177			1.5	0.864928
78	0.171929	0.19564	0.186284	0.221378	0.333638	0.330357	0.30259	0.31186	0.392163	0.382687	0.407705				1.6	0.856172			1.6	0.847583
78.5	0.166406	0.198072	0.188452	0.230225	0.340964	0.340363	0.299551	0.316278	0.397586	0.389157	0.426005				1.7	0.841618			1.7	0.843661
79	0.160764	0.195838	0.193648	0.22231	0.344373	0.331366	0.297122	0.313639	0.386449	0.387752	0.420257				1.8	0.82991			1.8	0.805662
79.5	0.164467	0.197732	0.185836	0.218299	0.341617	0.332484	0.286123	0.305505	0.386879	0.38497	0.421952				1.9	0.816056			1.9	0.805221
80	0.164228	0.189365	0.186694	0.224793	0.347039	0.337089	0.280868	0.306013	0.380466	0.386293	0.421322				2	0.800631			2	0.79535
															2.1	0.794043			2.1	0.785838
															2.2	0.778831			2.2	0.770874
															2.3	0.770232			2.3	0.759522
															2.4	0.760378			2.4	0.739104
															2.5	0.746788			2.5	0.704877
															2.6	0.744068			2.6	0.70451
															2.7	0.744081			2.7	0.679891
															2.8	0.732758			2.8	0.686264
															2.9	0.722491			2.9	0.688532
															3	0.713963			3	0.68801
															3.1	0.70142			3.1	0.676426
															3.2	0.706254			3.2	0.667542
															3.3	0.689968			3.3	0.650638
															3.4	0.692768			3.4	0.638001
															3.5	0.683928			3.5	0.632943
															3.6	0.6799			3.6	0.644151
															3.7	0.681677			3.7	0.629774
															3.8	0.6813			3.8	0.617661
															3.9	0.675577			3.9	0.624742
															4	0.672325			4	0.610389
															4.1	0.66564			4.1	0.61603
															4.2	0.652328			4.2	0.600748
															4.3	0.663881			4.3	0.597782
															4.4	0.646777			4.4	0.592847
															4.5	0.658675			4.5	0.575564
															4.6	0.658289			4.6	0.565056
															4.7	0.641604			4.7	0.576899
															4.8	0.643142			4.8	0.578045
															4.9	0.6396			4.9	0.577511
															5	0.631632			5	0.579102
															5.1	0.634335			5.1	0.559367
															5.2	0.629523			5.2	0.555678
															5.3	0.622739			5.3	0.568274
															5.4	0.626877			5.4	0.54304
															5.5	0.611006			5.5	0.526402
															5.6	0.61607			5.6	0.532369
															5.7	0.601322			5.7	0.534395
															5.8	0.60048			5.8	0.524645
															5.9	0.603179			5.9	0.521188
															6	0.59039			6	0.527117
															6.1	0.594572			6.1	0.508348
															6.2	0.591604			6.2	0.51744
															6.3	0.578605			6.3	0.50393
															6.4	0.575317			6.4	0.486954
															6.5	0.571737			6.5	0.487306
															6.6	0.56793			6.6	0.481602
															6.7	0.571069			6.7	0.472681
															6.8	0.56694			6.8	0.48178
															6.9	0.550553			6.9	0.471931
															7	0.554732			7	0.479037
															7.1	0.54964			7.1	0.462228
															7.2	0.543894			7.2	0.457288
															7.3	0.547274			7.3	0.461173
															7.4	0.541764			7.4	0.450692
															7.5	0.535346			7.5	0.448819
															7.6	0.53532			7.6	0.444346
															7.7	0.537506			7.7	0.447916
															7.8	0.530633			7.8	0.453227
															7.9	0.534404			7.9	0.444347
															8	0.533128			8	0.456335
															8.1	0.52802			8.1	0.448815
															8.2	0.52509			8.2	0.439631
															8.3	0.518625			8.3	0.4304
															8.4	0.523731			8.4	0.428725
															8.5	0.522258			8.5	0.427962
															8.6	0.525001			8.6	0.430295
															8.7	0.518834			8.7	0.442849
															8.8	0.521491			8.8	0.433257
															8.9	0.526431			8.9	0.422248
															9	0.519748			9	0.433297
															9.1	0.524537			9.1	0.410011
															9.2	0.517647			9.2	0.408857
															9.3	0.522685			9.3	0.395899
															9.4	0.518828			9.4	0.404177
															9.5	0.523007			9.5	0.398182
															9.6	0.521408			9.6	0.401207
															9.7	0.517558			9.7	0.398596
															9.8	0.527765			9.8	0.390413
															9.9	0.518995			9.9	0.39895
															10	0.523694			10	0.396802
															10.1	0.513086			10.1	0.39194
															10.2	0.517547			10.2	0.391887
															10.3	0.512929			10.3	0.389646
															10.4	0.513595			10.4	0.385188
															10.5	0.51109			10.5	0.38709
															10.6	0.51343			10.6	0.39058
															10.7	0.512608			10.7	0.385421
															10.8	0.502829			10.8	0.387009
															10.9	0.510712			10.9	0.381991
															11	0.509834			11	0.375577
															11.1	0.509834			11.1	0.376596
															11.2	0.514531			11.2	0.375968
															11.3	0.503686			11.3	0.378689
															11.4	0.49884			11.4	0.380505
															11.5	0.508324			11.5	0.386703
															11.6	0.497999			11.6	0.394699
															11.7	0.508246			11.7	0.383814
															11.8	0.50329			11.8	0.381625
															11.9	0.4993			11.9	0.379191
															12	0.497118			12	0.371738
															12.1	0.495733			12.1	0.380063
															12.2	0.494405			12.2	0.389158
															12.3	0.497457			12.3	0.380169
															12.4	0.488879			12.4	0.376302
															12.5	0.484897			12.5	0.379352
															12.6	0.490846			12.6	0.378391
															12.7	0.480008			12.7	0.371382
															12.8	0.489536			12.8	0.378335
															12.9	0.48616			12.9	0.370793
															13	0.490399			13	0.37337
															13.1	0.481262			13.1	0.371604
															13.2	0.491649			13.2	0.370334
															13.3	0.480648			13.3	0.387653
															13.4	0.477717			13.4	0.381192
															13.5	0.490669			13.5	0.384962
															13.6	0.47187			13.6	0.378354
															13.7	0.477047			13.7	0.373732
															13.8	0.473325			13.8	0.367824
															13.9	0.470356			13.9	0.379103
															14	0.471843			14	0.368347
															14.1	0.470689			14.1	0.371867
															14.2	0.467994			14.2	0.376163
															14.3	0.46703			14.3	0.372508
															14.4	0.456624			14.4	0.372803
															14.5	0.466581			14.5	0.375567
															14.6	0.461155			14.6	0.376334
															14.7	0.462721			14.7	0.372039
															14.8	0.457889			14.8	0.367278
															14.9	0.46161			14.9	0.365753
															15	0.453454			15	0.360802
															15.1	0.458388			15.1	0.379059
															15.2	0.457607			15.2	0.372473
															15.3	0.455047			15.3	0.385226
															15.4	0.453846			15.4	0.383546
															15.5	0.452361			15.5	0.364546
															15.6	0.448898			15.6	0.371851
															15.7	0.44854			15.7	0.357945
															15.8	0.443443			15.8	0.360281
															15.9	0.444614			15.9	0.364801
															16	0.447765			16	0.360444
															16.1	0.44022			16.1	0.356663
															16.2	0.451798			16.2	0.36074
															16.3	0.434534			16.3	0.359802
															16.4	0.440833			16.4	0.366667
															16.5	0.437822			16.5	0.367879
															16.6	0.435679			16.6	0.364459
															16.7	0.442714			16.7	0.356666
															16.8	0.436639			16.8	0.353181
															16.9	0.43615			16.9	0.355169
															17	0.429984			17	0.357779
															17.1	0.438394			17.1	0.358216
															17.2	0.436638			17.2	0.35942
															17.3	0.434501			17.3	0.346661
															17.4	0.423647			17.4	0.35342
															17.5	0.431703			17.5	0.356128
															17.6	0.42519			17.6	0.341986
															17.7	0.424936			17.7	0.345329
															17.8	0.432886			17.8	0.337307
															17.9	0.419594			17.9	0.334059
															18	0.41756			18	0.349162
															18.1	0.425119			18.1	0.352404
															18.2	0.41948			18.2	0.34293
															18.3	0.422616			18.3	0.340642
															18.4	0.425822			18.4	0.336597
															18.5	0.419979			18.5	0.33867
															18.6	0.420112			18.6	0.340874
															18.7	0.414541			18.7	0.348859
															18.8	0.411181			18.8	0.346187
															18.9	0.415365			18.9	0.346105
															19	0.416688			19	0.333131
															19.1	0.414452			19.1	0.330319
															19.2	0.413048			19.2	0.33936
															19.3	0.41141			19.3	0.321732
															19.4	0.416179			19.4	0.33838
															19.5	0.409808			19.5	0.332866
															19.6	0.406006			19.6	0.331069
															19.7	0.405671			19.7	0.329085
															19.8	0.400482			19.8	0.324742
															19.9	0.41216			19.9	0.327967
															20	0.405609			20	0.330557
															20.1	0.41174			20.1	0.333055
															20.2	0.402575			20.2	0.338858
															20.3	0.404607			20.3	0.333037
															20.4	0.39838			20.4	0.33623
															20.5	0.396758			20.5	0.34118
															20.6	0.399446			20.6	0.333772
															20.7	0.402346			20.7	0.332396
															20.8	0.407324			20.8	0.329166
															20.9	0.393605			20.9	0.331075
															21	0.390882			21	0.329319
															21.1	0.402715			21.1	0.327955
															21.2	0.39942			21.2	0.327546
															21.3	0.397053			21.3	0.318932
															21.4	0.398752			21.4	0.324264
															21.5	0.389323			21.5	0.326768
															21.6	0.392264			21.6	0.323989
															21.7	0.393283			21.7	0.322647
															21.8	0.391583			21.8	0.321552
															21.9	0.392272			21.9	0.32442
															22	0.395485			22	0.317328
															22.1	0.392074			22.1	0.319559
															22.2	0.39056			22.2	0.318122
															22.3	0.386671			22.3	0.31591
															22.4	0.388375			22.4	0.315236
															22.5	0.38777			22.5	0.318881
															22.6	0.387006			22.6	0.320173
															22.7	0.381297			22.7	0.317853
															22.8	0.382206			22.8	0.310392
															22.9	0.382415			22.9	0.310308
															23	0.377939			23	0.31397
															23.1	0.385752			23.1	0.313275
															23.2	0.380815			23.2	0.312355
															23.3	0.377724			23.3	0.303477
															23.4	0.382642			23.4	0.296467
															23.5	0.378096			23.5	0.30235
															23.6	0.371981			23.6	0.311229
															23.7	0.380663			23.7	0.318021
															23.8	0.371957			23.8	0.312472
															23.9	0.374805			23.9	0.311388
															24	0.369794			24	0.305647
															24.1	0.370298			24.1	0.302048
															24.2	0.374934			24.2	0.309909
															24.3	0.371682			24.3	0.29573
															24.4	0.370713			24.4	0.295894
															24.5	0.366512			24.5	0.302578
															24.6	0.365722			24.6	0.29783
															24.7	0.365984			24.7	0.304648
															24.8	0.368369			24.8	0.30086
															24.9	0.367692			24.9	0.304626
															25	0.36697			25	0.302979
															25.1	0.363864			25.1	0.292557
															25.2	0.36419			25.2	0.281218
															25.3	0.354986			25.3	0.292556
															25.4	0.365169			25.4	0.287313
															25.5	0.363545			25.5	0.292441
															25.6	0.363257			25.6	0.301153
															25.7	0.355931			25.7	0.285058
															25.8	0.35732			25.8	0.295375
															25.9	0.35608			25.9	0.286609
															26	0.352824			26	0.281946
															26.1	0.348883			26.1	0.290885
															26.2	0.356855			26.2	0.287502
															26.3	0.349601			26.3	0.290093
															26.4	0.349522			26.4	0.286534
															26.5	0.351908			26.5	0.283954
															26.6	0.347252			26.6	0.287705
															26.7	0.347183			26.7	0.280649
															26.8	0.346965			26.8	0.284783
															26.9	0.347819			26.9	0.283241
															27	0.350569			27	0.277231
															27.1	0.341599			27.1	0.280716
															27.2	0.347988			27.2	0.287796
															27.3	0.342117			27.3	0.27207
															27.4	0.346601			27.4	0.281397
															27.5	0.342543			27.5	0.282799
															27.6	0.339532			27.6	0.279259
															27.7	0.343328			27.7	0.27827
															27.8	0.338076			27.8	0.276492
															27.9	0.341192			27.9	0.277998
															28	0.336393			28	0.273869
															28.1	0.334987			28.1	0.273492
															28.2	0.336801			28.2	0.280094
															28.3	0.340323			28.3	0.271717
															28.4	0.337136			28.4	0.275953
															28.5	0.330529			28.5	0.276063
															28.6	0.336302			28.6	0.274148
															28.7	0.329586			28.7	0.268428
															28.8	0.326806			28.8	0.267008
															28.9	0.336522			28.9	0.26238
															29	0.332272			29	0.270304
															29.1	0.329458			29.1	0.261663
															29.2	0.332401			29.2	0.269076
															29.3	0.327279			29.3	0.274303
															29.4	0.320305			29.4	0.27174
															29.5	0.329114			29.5	0.269321
															29.6	0.328537			29.6	0.262807
															29.7	0.330673			29.7	0.258875
															29.8	0.325533			29.8	0.255269
															29.9	0.321736			29.9	0.26411
															30	0.334167			30	0.266166
