# Supplementary material for: Inducing and tuning Kondo screening in a narrow-electronic-band system
Source: Nat Commun. 2022 Apr 20;13:2156. doi: 10.1038/s41467-022-29891-4 (PMC9021272; doi:10.1038/s41467-022-29891-4)
Supplement: Supplementary file 3 — Source Data [file 41467_2022_29891_MOESM3_ESM.zip › Source Data Fig. 4.xlsx]

## Sheet: Figs. 4e, 4f, 4g and 4h
Fig. 4e			Fig. 4f			Fig. 4g			Fig. 4h
Bias (mV)	dI/dV (nS)		Bias (mV)	dI/dV (nS)		Bias (mV)	dI/dV (nS)		Bias (mV)	dI/dV (nS)
-450	1.21394		-450	1.32758		-450	0.705068		-450	0.595991
-448	1.33406		-448	1.27044		-448	0.687668		-448	0.571949
-446	1.30938		-446	1.33173		-446	0.678855		-446	0.587202
-444	1.31072		-444	1.28829		-444	0.698775		-444	0.572085
-442	1.23875		-442	1.25994		-442	0.69227		-442	0.597289
-440	1.35192		-440	1.24881		-440	0.714224		-440	0.595107
-438	1.33049		-438	1.27448		-438	0.727173		-438	0.590362
-436	1.36879		-436	1.25936		-436	0.736841		-436	0.609406
-434	1.39915		-434	1.26038		-434	0.724875		-434	0.647504
-432	1.42948		-432	1.23649		-432	0.768226		-432	0.641833
-430	1.46834		-430	1.23503		-430	0.780599		-430	0.667968
-428	1.37676		-428	1.22087		-428	0.820599		-428	0.65758
-426	1.43531		-426	1.23404		-426	0.82266		-426	0.669713
-424	1.50259		-424	1.1791		-424	0.816191		-424	0.670552
-422	1.55334		-422	1.19747		-422	0.809367		-422	0.685397
-420	1.53227		-420	1.24675		-420	0.822304		-420	0.723252
-418	1.40184		-418	1.14065		-418	0.88709		-418	0.717549
-416	1.55398		-416	1.21458		-416	0.891067		-416	0.746984
-414	1.55737		-414	1.21302		-414	0.905319		-414	0.797763
-412	1.56272		-412	1.14293		-412	0.915656		-412	0.746367
-410	1.53886		-410	1.18469		-410	0.94202		-410	0.804078
-408	1.59464		-408	1.2046		-408	0.979106		-408	0.818345
-406	1.60873		-406	1.18549		-406	0.961409		-406	0.849464
-404	1.58676		-404	1.14287		-404	1.0201		-404	0.867813
-402	1.61523		-402	1.23441		-402	1.00757		-402	0.841732
-400	1.59641		-400	1.20166		-400	1.03305		-400	0.925113
-398	1.63536		-398	1.13118		-398	1.06651		-398	0.908066
-396	1.68545		-396	1.1956		-396	1.0837		-396	0.950681
-394	1.62786		-394	1.20374		-394	1.11066		-394	0.97803
-392	1.61891		-392	1.1716		-392	1.13955		-392	0.985343
-390	1.6249		-390	1.15687		-390	1.16557		-390	1.02602
-388	1.62783		-388	1.20003		-388	1.19002		-388	1.01956
-386	1.61747		-386	1.1926		-386	1.19533		-386	1.05005
-384	1.56063		-384	1.20764		-384	1.19854		-384	1.09049
-382	1.57825		-382	1.24573		-382	1.23362		-382	1.07962
-380	1.61898		-380	1.19473		-380	1.2141		-380	1.11178
-378	1.58799		-378	1.19266		-378	1.26406		-378	1.12514
-376	1.58479		-376	1.25747		-376	1.28851		-376	1.14793
-374	1.57492		-374	1.22888		-374	1.32364		-374	1.19274
-372	1.55283		-372	1.24006		-372	1.3615		-372	1.19896
-370	1.54514		-370	1.27995		-370	1.36793		-370	1.22719
-368	1.54683		-368	1.24933		-368	1.37332		-368	1.26089
-366	1.53325		-366	1.24167		-366	1.37928		-366	1.26836
-364	1.51348		-364	1.25361		-364	1.41611		-364	1.3091
-362	1.5126		-362	1.31831		-362	1.44265		-362	1.30505
-360	1.45631		-360	1.25028		-360	1.41834		-360	1.33876
-358	1.4093		-358	1.24648		-358	1.44342		-358	1.33321
-356	1.44653		-356	1.31513		-356	1.45526		-356	1.36125
-354	1.4424		-354	1.27623		-354	1.45845		-354	1.36331
-352	1.42142		-352	1.32595		-352	1.49616		-352	1.37286
-350	1.41564		-350	1.31894		-350	1.49995		-350	1.37846
-348	1.36097		-348	1.2967		-348	1.51541		-348	1.38839
-346	1.38344		-346	1.31286		-346	1.51975		-346	1.40804
-344	1.32018		-344	1.30719		-344	1.52805		-344	1.42684
-342	1.29812		-342	1.30344		-342	1.53593		-342	1.43119
-340	1.33714		-340	1.30057		-340	1.52969		-340	1.47496
-338	1.2541		-338	1.30137		-338	1.55154		-338	1.4593
-336	1.21838		-336	1.26683		-336	1.57377		-336	1.48732
-334	1.28053		-334	1.30679		-334	1.53346		-334	1.46844
-332	1.2		-332	1.30267		-332	1.55357		-332	1.484
-330	1.203		-330	1.3084		-330	1.54689		-330	1.45112
-328	1.19242		-328	1.28163		-328	1.56555		-328	1.47019
-326	1.1738		-326	1.30756		-326	1.57623		-326	1.49174
-324	1.13727		-324	1.32013		-324	1.55463		-324	1.49357
-322	1.12487		-322	1.2787		-322	1.57539		-322	1.50515
-320	1.06115		-320	1.31735		-320	1.55033		-320	1.46231
-318	1.06566		-318	1.28818		-318	1.56787		-318	1.48259
-316	1.0503		-316	1.24694		-316	1.54541		-316	1.46025
-314	1.03592		-314	1.2839		-314	1.57045		-314	1.46018
-312	0.967891		-312	1.24868		-312	1.54235		-312	1.46984
-310	0.957769		-310	1.26175		-310	1.52593		-310	1.45475
-308	0.945348		-308	1.23952		-308	1.50572		-308	1.48636
-306	0.959386		-306	1.22904		-306	1.50044		-306	1.46924
-304	0.896089		-304	1.23449		-304	1.49306		-304	1.448
-302	0.90041		-302	1.24632		-302	1.5232		-302	1.46969
-300	0.861946		-300	1.19384		-300	1.4872		-300	1.43898
-298	0.827128		-298	1.20483		-298	1.46356		-298	1.42678
-296	0.834598		-296	1.20083		-296	1.46145		-296	1.42101
-294	0.830741		-294	1.16866		-294	1.46535		-294	1.41945
-292	0.787951		-292	1.18766		-292	1.45613		-292	1.40871
-290	0.764643		-290	1.17154		-290	1.45024		-290	1.39359
-288	0.762196		-288	1.1532		-288	1.43572		-288	1.39228
-286	0.727231		-286	1.11897		-286	1.43165		-286	1.37595
-284	0.704996		-284	1.11203		-284	1.41549		-284	1.379
-282	0.695036		-282	1.09169		-282	1.40096		-282	1.37331
-280	0.671572		-280	1.09031		-280	1.38405		-280	1.35209
-278	0.653994		-278	1.06468		-278	1.3767		-278	1.34106
-276	0.616313		-276	1.03022		-276	1.34729		-276	1.34591
-274	0.609018		-274	1.02021		-274	1.33841		-274	1.32622
-272	0.589575		-272	0.990341		-272	1.335		-272	1.33037
-270	0.590034		-270	0.989694		-270	1.32489		-270	1.31798
-268	0.555991		-268	0.93217		-268	1.31959		-268	1.28885
-266	0.539735		-266	0.92915		-266	1.29494		-266	1.29978
-264	0.512179		-264	0.873688		-264	1.29847		-264	1.27477
-262	0.517896		-262	0.882928		-262	1.28252		-262	1.26696
-260	0.480674		-260	0.85478		-260	1.27062		-260	1.26462
-258	0.469563		-258	0.843122		-258	1.25744		-258	1.25207
-256	0.424603		-256	0.802536		-256	1.24119		-256	1.25002
-254	0.439492		-254	0.788896		-254	1.20843		-254	1.23269
-252	0.409912		-252	0.779651		-252	1.22207		-252	1.24247
-250	0.398422		-250	0.752365		-250	1.20608		-250	1.22147
-248	0.385308		-248	0.764464		-248	1.1931		-248	1.20884
-246	0.362703		-246	0.732049		-246	1.18193		-246	1.2052
-244	0.365024		-244	0.730598		-244	1.15222		-244	1.19935
-242	0.354015		-242	0.727549		-242	1.16118		-242	1.20646
-240	0.344702		-240	0.710029		-240	1.14371		-240	1.18956
-238	0.317422		-238	0.711992		-238	1.15696		-238	1.14162
-236	0.317816		-236	0.714123		-236	1.11878		-236	1.13521
-234	0.293406		-234	0.677822		-234	1.13334		-234	1.15347
-232	0.301273		-232	0.67385		-232	1.08744		-232	1.15864
-230	0.300165		-230	0.661742		-230	1.09231		-230	1.12962
-228	0.286387		-228	0.662664		-228	1.07166		-228	1.12139
-226	0.288928		-226	0.688297		-226	1.06568		-226	1.11434
-224	0.279831		-224	0.644116		-224	1.07869		-224	1.09525
-222	0.262269		-222	0.636425		-222	1.05589		-222	1.08305
-220	0.290993		-220	0.6461		-220	1.04668		-220	1.0912
-218	0.227632		-218	0.643232		-218	1.02662		-218	1.091
-216	0.262342		-216	0.629745		-216	1.01974		-216	1.0757
-214	0.260213		-214	0.623116		-214	1.02144		-214	1.07002
-212	0.220168		-212	0.613023		-212	1.00755		-212	1.06404
-210	0.227062		-210	0.628598		-210	0.995337		-210	1.0586
-208	0.2513		-208	0.61758		-208	0.973677		-208	1.05412
-206	0.254915		-206	0.616645		-206	0.978086		-206	1.05434
-204	0.242461		-204	0.622752		-204	0.975501		-204	1.02521
-202	0.250256		-202	0.613862		-202	0.969471		-202	1.03284
-200	0.239		-200	0.606921		-200	0.960889		-200	1.02844
-198	0.229487		-198	0.618489		-198	0.960249		-198	1.00647
-196	0.246071		-196	0.585355		-196	0.969549		-196	1.01801
-194	0.236383		-194	0.578861		-194	0.947008		-194	0.986877
-192	0.239733		-192	0.593963		-192	0.929544		-192	0.99432
-190	0.248806		-190	0.580231		-190	0.917404		-190	1.01573
-188	0.28306		-188	0.587897		-188	0.921167		-188	0.991398
-186	0.266837		-186	0.570825		-186	0.919558		-186	0.981486
-184	0.278273		-184	0.561521		-184	0.890789		-184	0.962987
-182	0.297502		-182	0.558126		-182	0.893348		-182	0.978088
-180	0.281426		-180	0.575989		-180	0.882338		-180	0.9607
-178	0.314104		-178	0.545946		-178	0.89053		-178	0.958493
-176	0.296396		-176	0.569776		-176	0.876148		-176	0.963372
-174	0.313644		-174	0.56083		-174	0.880933		-174	0.95311
-172	0.307635		-172	0.576574		-172	0.872598		-172	0.964415
-170	0.332746		-170	0.579717		-170	0.882296		-170	0.96546
-168	0.353333		-168	0.575576		-168	0.870192		-168	0.927089
-166	0.355806		-166	0.580476		-166	0.856071		-166	0.946549
-164	0.379099		-164	0.577905		-164	0.868038		-164	0.917153
-162	0.376872		-162	0.581491		-162	0.864258		-162	0.930124
-160	0.400995		-160	0.57207		-160	0.850372		-160	0.931589
-158	0.415483		-158	0.575301		-158	0.893595		-158	0.937002
-156	0.403059		-156	0.576094		-156	0.861972		-156	0.928322
-154	0.435493		-154	0.564625		-154	0.853706		-154	0.906626
-152	0.446279		-152	0.550176		-152	0.880716		-152	0.911414
-150	0.454667		-150	0.566501		-150	0.847161		-150	0.916901
-148	0.484743		-148	0.567425		-148	0.865808		-148	0.911291
-146	0.494503		-146	0.583586		-146	0.87852		-146	0.914034
-144	0.49813		-144	0.563619		-144	0.857797		-144	0.920183
-142	0.523207		-142	0.587241		-142	0.867833		-142	0.916475
-140	0.553918		-140	0.564227		-140	0.860128		-140	0.933255
-138	0.566518		-138	0.572323		-138	0.852256		-138	0.940193
-136	0.577041		-136	0.558987		-136	0.86298		-136	0.931625
-134	0.618822		-134	0.5643		-134	0.863866		-134	0.948306
-132	0.642314		-132	0.543792		-132	0.860216		-132	0.954013
-130	0.6544		-130	0.561953		-130	0.857771		-130	0.954457
-128	0.66404		-128	0.532953		-128	0.866986		-128	0.966944
-126	0.707482		-126	0.536391		-126	0.866083		-126	0.980733
-124	0.718416		-124	0.539409		-124	0.871244		-124	0.972773
-122	0.761675		-122	0.543489		-122	0.876778		-122	0.98077
-120	0.775324		-120	0.54451		-120	0.882123		-120	0.991519
-118	0.813467		-118	0.549273		-118	0.906087		-118	0.98664
-116	0.831985		-116	0.584712		-116	0.90199		-116	0.992743
-114	0.862924		-114	0.540471		-114	0.933854		-114	0.999615
-112	0.857845		-112	0.579729		-112	0.92648		-112	1.01766
-110	0.908939		-110	0.554811		-110	0.933727		-110	1.03002
-108	0.941177		-108	0.562624		-108	0.951775		-108	1.0441
-106	0.969427		-106	0.574235		-106	0.954058		-106	1.05048
-104	0.996762		-104	0.582905		-104	0.950157		-104	1.07062
-102	1.03513		-102	0.586588		-102	0.961071		-102	1.0579
-100	1.04629		-100	0.581271		-100	0.982853		-100	1.07217
-98	1.0776		-98	0.590652		-98	0.984544		-98	1.09718
-96	1.10231		-96	0.611843		-96	1.00393		-96	1.10723
-94	1.13423		-94	0.599636		-94	0.999322		-94	1.10492
-92	1.16515		-92	0.59889		-92	1.01454		-92	1.11737
-90	1.18112		-90	0.604728		-90	1.0077		-90	1.11607
-88	1.22742		-88	0.600227		-88	1.00013		-88	1.14015
-86	1.24334		-86	0.634205		-86	1.01144		-86	1.14277
-84	1.26503		-84	0.629345		-84	1.01558		-84	1.13763
-82	1.29015		-82	0.652625		-82	1.0163		-82	1.12028
-80	1.2969		-80	0.642325		-80	1.0314		-80	1.13678
-78	1.3315		-78	0.653335		-78	1.00944		-78	1.14239
-76	1.32561		-76	0.678636		-76	1.01012		-76	1.13602
-74	1.36052		-74	0.682215		-74	0.995858		-74	1.11814
-72	1.36669		-72	0.649839		-72	0.972758		-72	1.13531
-70	1.41058		-70	0.677761		-70	0.96226		-70	1.13339
-68	1.4054		-68	0.716544		-68	0.947053		-68	1.12413
-66	1.41293		-66	0.686559		-66	0.94301		-66	1.14509
-64	1.43035		-64	0.699183		-64	0.936067		-64	1.12303
-62	1.42594		-62	0.702491		-62	0.915283		-62	1.12884
-60	1.40202		-60	0.744672		-60	0.917588		-60	1.1249
-58	1.43773		-58	0.727437		-58	0.888966		-58	1.10374
-56	1.41195		-56	0.718906		-56	0.865915		-56	1.09172
-54	1.36314		-54	0.715887		-54	0.864608		-54	1.05602
-52	1.35065		-52	0.723965		-52	0.82905		-52	1.04958
-50	1.3532		-50	0.703536		-50	0.830718		-50	1.03572
-48	1.3699		-48	0.735836		-48	0.814307		-48	0.98679
-46	1.33893		-46	0.728971		-46	0.785931		-46	0.975367
-44	1.32233		-44	0.711298		-44	0.74574		-44	0.93529
-42	1.33483		-42	0.721775		-42	0.715502		-42	0.908353
-40	1.34304		-40	0.73761		-40	0.698962		-40	0.892033
-38	1.33149		-38	0.71769		-38	0.667909		-38	0.836493
-36	1.31561		-36	0.726829		-36	0.633872		-36	0.798763
-34	1.32017		-34	0.716851		-34	0.606443		-34	0.748769
-32	1.32619		-32	0.736264		-32	0.577591		-32	0.686972
-30	1.32805		-30	0.73113		-30	0.539027		-30	0.625949
-28	1.33409		-28	0.718426		-28	0.498291		-28	0.572909
-26	1.35374		-26	0.692633		-26	0.452688		-26	0.508048
-24	1.34184		-24	0.708055		-24	0.399443		-24	0.425065
-22	1.35744		-22	0.686187		-22	0.355816		-22	0.398038
-20	1.41163		-20	0.680572		-20	0.342452		-20	0.333347
-18	1.43769		-18	0.657478		-18	0.31773		-18	0.307158
-16	1.45994		-16	0.638191		-16	0.289798		-16	0.272777
-14	1.55507		-14	0.652879		-14	0.263714		-14	0.23625
-12	1.65574		-12	0.634302		-12	0.258122		-12	0.198008
-9.99999	1.81775		-9.99999	0.611585		-9.99999	0.221374		-9.99999	0.181163
-7.99999	2.06581		-7.99999	0.657986		-7.99999	0.194627		-7.99999	0.147903
-5.99998	2.41448		-5.99998	0.704288		-5.99998	0.197928		-5.99998	0.119832
-3.99998	2.78392		-3.99998	0.761585		-3.99998	0.197505		-3.99998	0.109665
-1.99997	3.05285		-1.99997	0.837503		-1.99997	0.188172		-1.99997	0.103178
0	3.08933		0	0.881691		0	0.202436		0	0.0838282
2.00003	2.87814		2.00003	0.862831		2.00003	0.21036		2.00003	0.0885698
4.00001	2.53687		4.00001	0.880602		4.00001	0.230065		4.00001	0.0870062
6.00004	2.1861		6.00004	0.80784		6.00004	0.250092		6.00004	0.0916414
8.00002	1.86655		8.00002	0.748396		8.00002	0.268086		8.00002	0.103474
10	1.63152		10	0.701012		10	0.269944		10	0.0986496
12	1.46713		12	0.702652		12	0.28338		12	0.10208
14	1.39562		14	0.664441		14	0.26666		14	0.0968879
16	1.29603		16	0.638955		16	0.254344		16	0.102856
18	1.23581		18	0.634446		18	0.241086		18	0.105263
20	1.21884		20	0.637143		20	0.262871		20	0.116652
22	1.18048		22	0.603783		22	0.245527		22	0.112587
24	1.12578		24	0.592431		24	0.222154		24	0.0922505
26	1.08902		26	0.582594		26	0.237337		26	0.0916007
28	1.08458		28	0.582596		28	0.234061		28	0.0890031
30	1.07378		30	0.548326		30	0.205336		30	0.114751
32	1.09051		32	0.520197		32	0.210643		32	0.107648
34	1.08927		34	0.517982		34	0.212619		34	0.112166
36	1.10655		36	0.522737		36	0.175262		36	0.11079
38	1.10554		38	0.521265		38	0.179654		38	0.13113
40	1.09596		40	0.50113		40	0.187969		40	0.116784
42.0001	1.10234		42.0001	0.493199		42.0001	0.176439		42.0001	0.11274
44	1.11066		44	0.477573		44	0.165132		44	0.102829
46	1.08151		46	0.49642		46	0.169365		46	0.118245
48	1.0561		48	0.468302		48	0.143221		48	0.123754
50	1.07469		50	0.458024		50	0.156157		50	0.105844
52	1.05043		52	0.471508		52	0.1504		52	0.124507
54	1.0036		54	0.472605		54	0.164179		54	0.102056
56.0001	1.00145		56.0001	0.471199		56.0001	0.155407		56.0001	0.12798
58	0.986129		58	0.460621		58	0.163429		58	0.12017
60	0.938752		60	0.441845		60	0.167429		60	0.129368
62	0.921571		62	0.430902		62	0.153447		62	0.132926
64	0.918779		64	0.399624		64	0.146982		64	0.122772
66	0.884042		66	0.382355		66	0.140732		66	0.146237
68	0.87936		68	0.409432		68	0.147648		68	0.147169
70.0001	0.82253		70.0001	0.376813		70.0001	0.14061		70.0001	0.13286
72	0.825772		72	0.35969		72	0.137341		72	0.1415
74	0.782722		74	0.340337		74	0.138816		74	0.142733
76	0.776971		76	0.331987		76	0.144647		76	0.137557
78	0.744745		78	0.318983		78	0.121381		78	0.149578
80	0.68778		80	0.307479		80	0.155211		80	0.147088
82	0.693224		82	0.27898		82	0.120093		82	0.132687
84.0001	0.673364		84.0001	0.268043		84.0001	0.129072		84.0001	0.128092
86	0.64547		86	0.280773		86	0.12693		86	0.135824
88	0.649607		88	0.25593		88	0.142013		88	0.123377
90	0.634595		90	0.272028		90	0.124522		90	0.133991
92	0.604122		92	0.234399		92	0.131772		92	0.142924
94	0.593157		94	0.235322		94	0.135707		94	0.145051
96	0.592505		96	0.230372		96	0.148905		96	0.147881
98.0001	0.570508		98.0001	0.239508		98.0001	0.151034		98.0001	0.140487
100	0.558493		100	0.239142		100	0.132162		100	0.140831
102	0.537916		102	0.208189		102	0.111764		102	0.147363
104	0.535545		104	0.22189		104	0.133687		104	0.150262
106	0.511302		106	0.217205		106	0.149738		106	0.149898
108	0.519604		108	0.193652		108	0.141985		108	0.166518
110	0.487427		110	0.181353		110	0.143563		110	0.163598
112	0.508071		112	0.193029		112	0.150463		112	0.172559
114	0.492067		114	0.186003		114	0.155085		114	0.168418
116	0.49403		116	0.169422		116	0.175516		116	0.179403
118	0.496967		118	0.193353		118	0.133895		118	0.162737
120	0.513127		120	0.148245		120	0.163068		120	0.157067
122	0.480873		122	0.166957		122	0.15072		122	0.204089
124	0.504059		124	0.170836		124	0.166843		124	0.177145
126	0.492689		126	0.161872		126	0.178167		126	0.190201
128	0.481922		128	0.185449		128	0.176658		128	0.20178
130	0.477853		130	0.177948		130	0.176177		130	0.218487
132	0.489912		132	0.170041		132	0.193191		132	0.221603
134	0.493148		134	0.17307		134	0.190206		134	0.228359
136	0.507985		136	0.163571		136	0.208242		136	0.236794
138	0.498557		138	0.164574		138	0.208154		138	0.250386
140	0.508135		140	0.14412		140	0.221116		140	0.258446
142	0.5158		142	0.154053		142	0.218657		142	0.281255
144	0.529126		144	0.16122		144	0.229604		144	0.307122
146	0.538816		146	0.14974		146	0.267609		146	0.323216
148	0.528586		148	0.140436		148	0.27686		148	0.358258
150	0.529117		150	0.158557		150	0.299518		150	0.388075
152	0.551428		152	0.160311		152	0.318346		152	0.399655
154	0.586954		154	0.130137		154	0.349871		154	0.422729
156	0.575133		156	0.15609		156	0.360258		156	0.46369
158	0.60217		158	0.168467		158	0.408286		158	0.513346
160	0.610958		160	0.179399		160	0.399226		160	0.505711
162	0.618979		162	0.160259		162	0.441886		162	0.56403
164	0.613126		164	0.159726		164	0.48409		164	0.569273
166	0.668968		166	0.151815		166	0.474036		166	0.605922
168	0.657034		168	0.190875		168	0.503694		168	0.634129
170	0.696308		170	0.18561		170	0.531791		170	0.633182
172	0.709039		172	0.197596		172	0.546727		172	0.631733
174	0.734281		174	0.208225		174	0.553731		174	0.650044
176	0.74059		176	0.211408		176	0.538746		176	0.645763
178	0.783042		178	0.215671		178	0.530336		178	0.649027
180	0.801403		180	0.204491		180	0.541396		180	0.627731
182	0.816289		182	0.228535		182	0.526214		182	0.632644
184	0.850224		184	0.261718		184	0.522319		184	0.622216
186	0.844668		186	0.255281		186	0.481476		186	0.599716
188	0.849142		188	0.245326		188	0.495535		188	0.583996
190	0.87659		190	0.290515		190	0.488668		190	0.54576
192	0.89533		192	0.300391		192	0.44965		192	0.517844
194	0.885181		194	0.320689		194	0.450373		194	0.503916
196	0.885362		196	0.329638		196	0.429653		196	0.470268
198	0.916511		198	0.337973		198	0.408857		198	0.450093
200	0.897302		200	0.379185		200	0.377123		200	0.414819
202	0.892973		202	0.384923		202	0.378256		202	0.402969
204	0.896304		204	0.395083		204	0.374485		204	0.386402
206	0.897978		206	0.429507		206	0.345915		206	0.364647
208	0.911651		208	0.474366		208	0.338342		208	0.326542
210	0.905591		210	0.468623		210	0.318271		210	0.317851
212	0.896375		212	0.495122		212	0.307204		212	0.297072
214	0.886404		214	0.516383		214	0.317304		214	0.282267
216	0.899827		216	0.541859		216	0.282421		216	0.282168
218	0.865455		218	0.593621		218	0.284542		218	0.268897
220	0.857849		220	0.588361		220	0.283898		220	0.250542
222	0.886863		222	0.611441		222	0.271177		222	0.239657
224	0.855798		224	0.656796		224	0.273499		224	0.237784
226	0.852245		226	0.674236		226	0.284114		226	0.225868
228	0.841028		228	0.692688		228	0.281997		228	0.223691
230	0.837917		230	0.714606		230	0.295657		230	0.238597
232	0.824116		232	0.720247		232	0.274147		232	0.214518
234	0.823003		234	0.757094		234	0.273614		234	0.23122
236	0.800116		236	0.760767		236	0.283218		236	0.21347
238	0.797859		238	0.759868		238	0.285077		238	0.239569
240	0.780226		240	0.797275		240	0.269247		240	0.226523
242	0.765509		242	0.797162		242	0.264746		242	0.21921
244	0.757046		244	0.822233		244	0.290159		244	0.231053
246	0.748465		246	0.836743		246	0.293095		246	0.250508
248	0.731216		248	0.858408		248	0.301185		248	0.265027
250	0.723297		250	0.863058		250	0.301676		250	0.250994
252	0.700062		252	0.845036		252	0.305395		252	0.249426
254	0.694152		254	0.856907		254	0.312743		254	0.280479
256	0.710647		256	0.861935		256	0.302625		256	0.267815
258	0.670376		258	0.879973		258	0.308991		258	0.26559
260	0.672978		260	0.875463		260	0.297832		260	0.276861
262	0.65372		262	0.882129		262	0.304893		262	0.268252
264	0.630666		264	0.838431		264	0.307359		264	0.272926
266	0.622518		266	0.899773		266	0.330637		266	0.280991
268	0.616482		268	0.877734		268	0.296516		268	0.272044
270	0.594732		270	0.88489		270	0.314778		270	0.288678
272	0.579808		272	0.868218		272	0.315514		272	0.266271
274	0.584122		274	0.878762		274	0.330728		274	0.281704
276	0.560004		276	0.900741		276	0.335787		276	0.289428
278	0.544476		278	0.871246		278	0.282317		278	0.285732
280	0.536342		280	0.893834		280	0.306623		280	0.292954
282	0.520447		282	0.933444		282	0.307152		282	0.272496
284	0.516426		284	0.905474		284	0.316745		284	0.25716
286	0.527682		286	0.869763		286	0.321421		286	0.297795
288	0.505945		288	0.892958		288	0.316881		288	0.284433
290	0.449748		290	0.895402		290	0.325138		290	0.273592
292	0.492081		292	0.891561		292	0.314986		292	0.288451
294	0.459488		294	0.905739		294	0.300073		294	0.278934
296	0.455481		296	0.877897		296	0.326268		296	0.281965
298	0.465166		298	0.90741		298	0.301511		298	0.268279
300	0.446345		300	0.889404		300	0.316583		300	0.274692
302	0.457449		302	0.870516		302	0.302942		302	0.270918
304	0.455528		304	0.874765		304	0.300843		304	0.28012
306	0.433771		306	0.875226		306	0.327842		306	0.278637
308	0.441022		308	0.85838		308	0.303154		308	0.284301
310	0.414648		310	0.859604		310	0.312662		310	0.273225
312	0.449573		312	0.864326		312	0.31955		312	0.285128
314	0.43018		314	0.862678		314	0.30689		314	0.292506
316	0.400384		316	0.836117		316	0.311449		316	0.286296
318	0.425541		318	0.880143		318	0.301293		318	0.28957
320	0.4317		320	0.861559		320	0.303691		320	0.282264
322	0.381368		322	0.870504		322	0.316055		322	0.284526
324	0.369862		324	0.856755		324	0.328026		324	0.2997
326	0.38045		326	0.8725		326	0.314531		326	0.28802
328	0.404882		328	0.849721		328	0.329355		328	0.303724
330	0.380121		330	0.862314		330	0.326285		330	0.289366
332	0.36408		332	0.847947		332	0.32734		332	0.281213
334	0.417489		334	0.848881		334	0.317482		334	0.300998
336	0.416222		336	0.850616		336	0.34025		336	0.330866
338	0.439096		338	0.855494		338	0.320164		338	0.296344
340	0.411191		340	0.885486		340	0.34513		340	0.31392
342	0.361077		342	0.874396		342	0.330731		342	0.320093
344	0.461714		344	0.881837		344	0.352318		344	0.308106
346	0.433522		346	0.902699		346	0.336365		346	0.322455
348	0.433085		348	0.897532		348	0.347507		348	0.33194
350	0.456642		350	0.901435		350	0.342824		350	0.318253
352	0.468135		352	0.917367		352	0.344266		352	0.337968
354	0.411826		354	0.936583		354	0.34907		354	0.331229
356	0.443006		356	0.938072		356	0.345749		356	0.33358
358	0.472761		358	0.926996		358	0.351776		358	0.329687
360	0.461864		360	0.970459		360	0.375385		360	0.340694
362	0.426183		362	0.982792		362	0.356847		362	0.346878
364	0.450305		364	0.997844		364	0.36732		364	0.341992
366	0.459199		366	1.00822		366	0.380079		366	0.325727
368	0.509414		368	1.01769		368	0.371134		368	0.338938
370	0.467533		370	1.00838		370	0.383368		370	0.334887
372	0.532445		372	1.03868		372	0.377202		372	0.349057
374	0.447236		374	1.05468		374	0.379042		374	0.334003
376	0.523075		376	1.05215		376	0.373176		376	0.361864
378	0.531029		378	1.08578		378	0.379745		378	0.35714
380	0.531419		380	1.09963		380	0.388841		380	0.354127
382	0.572634		382	1.09511		382	0.371849		382	0.357529
384	0.566254		384	1.13983		384	0.398764		384	0.350635
386	0.49022		386	1.16008		386	0.393397		386	0.362877
388	0.540745		388	1.15255		388	0.395783		388	0.367235
390	0.563527		390	1.21139		390	0.411706		390	0.372776
392	0.636109		392	1.20574		392	0.396844		392	0.366201
394	0.569353		394	1.16673		394	0.391971		394	0.371893
396	0.601861		396	1.23101		396	0.421123		396	0.390237
398	0.581109		398	1.22978		398	0.410091		398	0.360601
400	0.589802		400	1.24016		400	0.406593		400	0.360037
402	0.58742		402	1.27158		402	0.429382		402	0.367039
404	0.652735		404	1.30388		404	0.425139		404	0.389191
406	0.668618		406	1.26516		406	0.433137		406	0.365305
408	0.651619		408	1.31431		408	0.430786		408	0.37357
410	0.663479		410	1.34364		410	0.442373		410	0.380546
412	0.757299		412	1.30557		412	0.46518		412	0.377538
414	0.639182		414	1.37499		414	0.437016		414	0.369801
416	0.667746		416	1.38211		416	0.439499		416	0.404835
418	0.740336		418	1.39007		418	0.443078		418	0.399641
420	0.697997		420	1.38744		420	0.446176		420	0.390219
422	0.682107		422	1.42709		422	0.462063		422	0.411784
424	0.663993		424	1.43962		424	0.457534		424	0.396648
426	0.706402		426	1.43856		426	0.448533		426	0.379837
428	0.69186		428	1.46172		428	0.477304		428	0.381098
430	0.779857		430	1.44499		430	0.454339		430	0.385623
432	0.706866		432	1.45799		432	0.459549		432	0.386159
434	0.688323		434	1.4948		434	0.472471		434	0.394186
436	0.745177		436	1.49717		436	0.457667		436	0.397107
438	0.699963		438	1.53376		438	0.460259		438	0.396215
440	0.728995		440	1.53895		440	0.457259		440	0.413833
442	0.670744		442	1.52466		442	0.492964		442	0.396153
444	0.764791		444	1.53015		444	0.457749		444	0.407429
446	0.729559		446	1.55378		446	0.476161		446	0.378697
448	0.704869		448	1.54462		448	0.480391		448	0.406352
450	0.758048		450	1.54069		450	0.457774		450	0.428631
