# Supplementary material for: Inducing and tuning Kondo screening in a narrow-electronic-band system
Source: Nat Commun. 2022 Apr 20;13:2156. doi: 10.1038/s41467-022-29891-4 (PMC9021272; doi:10.1038/s41467-022-29891-4)
Supplement: Supplementary file 3 — Source Data [file 41467_2022_29891_MOESM3_ESM.zip › Source Data Fig. 5.xlsx]

## Sheet: Fig. 5c
Fig. 5c	Green curve	Purple curve
Bias voltage (mV)	dI/dV (arb. units)	dI/dV (arb. units)
-420	1.90801	2.60717
-418	1.87397	2.69791
-416	1.85412	2.67918
-414	1.84141	2.71858
-412	1.81874	2.68147
-410	1.8113	2.81471
-408	1.78958	2.77443
-406	1.7766	2.86714
-404	1.77071	2.90663
-402	1.70245	2.97059
-400	1.68233	2.89277
-398	1.71261	2.99394
-396	1.68928	2.95119
-394	1.66042	3.11111
-392	1.61796	3.12762
-390	1.63892	3.16169
-388	1.62685	3.20063
-386	1.62281	3.25799
-384	1.56361	3.26513
-382	1.55987	3.31942
-380	1.55863	3.34478
-378	1.56189	3.42978
-376	1.54131	3.39126
-374	1.5525	3.45225
-372	1.52004	3.49836
-370	1.5023	3.53388
-368	1.51442	3.53577
-366	1.49801	3.62168
-364	1.49433	3.55301
-362	1.47551	3.67983
-360	1.46632	3.68248
-358	1.45838	3.709
-356	1.47227	3.80217
-354	1.43326	3.73282
-352	1.44699	3.76877
-350	1.42024	3.76204
-348	1.42834	3.80243
-346	1.3979	3.7999
-344	1.39262	3.76951
-342	1.36942	3.8134
-340	1.36954	3.8305
-338	1.33154	3.8411
-336	1.3435	3.8209
-334	1.31373	3.76932
-332	1.33541	3.77644
-330	1.31298	3.80544
-328	1.31391	3.75706
-326	1.27138	3.75776
-324	1.23811	3.77482
-322	1.21469	3.64802
-320	1.21679	3.70884
-318	1.19737	3.66628
-316	1.18403	3.64946
-314	1.17049	3.61672
-312	1.14962	3.61378
-310	1.08068	3.58852
-308	1.08464	3.5749
-306	1.05782	3.53328
-304	1.03855	3.46152
-302	1.01794	3.44305
-300	0.97689	3.42553
-298	0.964036	3.36547
-296	0.927956	3.33661
-294	0.910008	3.37155
-292	0.888101	3.30014
-290	0.857113	3.20769
-288	0.816603	3.25507
-286	0.812842	3.14636
-284	0.776096	3.17369
-282	0.754776	3.12228
-280	0.751319	3.06053
-278	0.735389	2.99665
-276	0.716987	2.98719
-274	0.68437	2.98921
-272	0.67347	2.91104
-270	0.658149	2.87624
-268	0.655183	2.93253
-266	0.634022	2.85089
-264	0.636024	2.82513
-262	0.617592	2.798
-260	0.602293	2.74027
-258	0.612658	2.66494
-256	0.582791	2.66747
-254	0.581124	2.68839
-252	0.587612	2.58087
-250	0.578061	2.58077
-248	0.551418	2.55397
-246	0.545817	2.52586
-244	0.547577	2.4858
-242	0.546585	2.43173
-240	0.540952	2.40135
-238	0.512362	2.41517
-236	0.521597	2.37701
-234	0.504664	2.40643
-232	0.478748	2.31716
-230	0.492067	2.2699
-228	0.490109	2.26828
-226	0.467624	2.20644
-224	0.472031	2.20156
-222	0.44424	2.17168
-220	0.464164	2.1445
-218	0.457167	2.14359
-216	0.446793	2.07372
-214	0.426155	2.06419
-212	0.42672	2.13999
-210	0.453003	2.01833
-208	0.404141	1.99325
-206	0.41342	1.97957
-204	0.390077	1.97563
-202	0.418695	1.96735
-200	0.39152	1.92517
-198	0.383502	1.96825
-196	0.397496	1.90641
-194	0.370726	1.86866
-192	0.378888	1.83708
-190	0.378472	1.86524
-188	0.35358	1.84329
-186	0.372023	1.83404
-184	0.371775	1.80415
-182	0.380158	1.75458
-180	0.364107	1.72844
-178	0.344191	1.71474
-176	0.342512	1.70558
-174	0.341055	1.70947
-172	0.344465	1.70066
-170	0.335858	1.70531
-168	0.332095	1.68492
-166	0.302227	1.67158
-164	0.309984	1.62733
-162	0.312844	1.63942
-160	0.319326	1.67469
-158	0.308089	1.66149
-156	0.296692	1.67398
-154	0.30726	1.62331
-152	0.280501	1.62926
-150	0.275834	1.64169
-148	0.296078	1.63953
-146	0.28631	1.65839
-144	0.284704	1.58462
-142	0.291242	1.71066
-140	0.270796	1.6339
-138	0.26791	1.66703
-136	0.291297	1.6528
-134	0.272123	1.67215
-132	0.263066	1.72088
-130	0.272	1.70423
-128	0.273611	1.7042
-126	0.251833	1.7075
-124	0.268099	1.73157
-122	0.260759	1.77061
-120	0.243493	1.76244
-118	0.257487	1.7752
-116	0.272177	1.73923
-114	0.250468	1.80128
-112	0.25254	1.83259
-110	0.24887	1.82962
-108	0.248073	1.85504
-106	0.260678	1.81976
-104	0.249887	1.85168
-102	0.246533	1.9033
-100	0.243999	1.90531
-98	0.244662	1.91973
-96	0.236567	1.98472
-94	0.226826	1.9991
-92	0.24458	2.0182
-90	0.246998	1.98287
-88	0.242746	2.02741
-86	0.237764	2.06025
-84	0.227387	2.01564
-82	0.240769	2.00212
-80	0.252986	1.99057
-78	0.245569	2.02367
-76	0.226771	2.04333
-74	0.235553	1.9764
-72	0.241265	2.03452
-70	0.233336	2.00298
-68	0.245052	2.05409
-66	0.23138	2.05397
-64	0.227739	2.01053
-62	0.238491	1.98669
-60	0.229819	1.97624
-58	0.240589	1.92855
-56	0.247332	1.90789
-54	0.232206	1.87927
-52	0.224504	1.84873
-50	0.226589	1.86627
-48	0.210032	1.79775
-46	0.23213	1.73419
-44	0.24368	1.72046
-42	0.2256	1.63079
-40	0.19751	1.58049
-38	0.214963	1.49323
-36	0.207892	1.45104
-34	0.212375	1.32875
-32	0.212395	1.22072
-30	0.213041	1.10725
-28	0.210463	1.02486
-26	0.207658	0.894825
-24	0.216027	0.861732
-22	0.207376	0.755868
-20	0.220944	0.63034
-18	0.223565	0.577377
-16	0.230916	0.542552
-14	0.222855	0.523197
-12	0.248189	0.454188
-10	0.243737	0.380839
-8	0.241177	0.319399
-6	0.266114	0.277216
-4	0.288036	0.269403
-2	0.357029	0.257144
3.88578e-13	0.432525	0.253103
2	0.547145	0.314461
4	0.712974	0.289683
6	0.856638	0.307795
8	1.0768	0.309031
10	1.28322	0.255624
12	1.52661	0.292378
14	1.74175	0.256046
16	1.91859	0.245799
18	2.13435	0.277266
20	2.37045	0.25625
22	2.61547	0.222313
24	2.90683	0.220519
26	3.10172	0.251272
28	3.31555	0.21777
30	3.47607	0.246473
32	3.60882	0.266229
34	3.73492	0.264632
36	3.74947	0.266372
38	3.81415	0.304431
40	3.83241	0.254816
42	3.82772	0.306816
44	3.84105	0.280756
46	3.81927	0.249015
48	3.77622	0.253351
50	3.74485	0.218335
52	3.65929	0.256191
54	3.59812	0.294082
56	3.52221	0.265673
58	3.48966	0.304295
60	3.41573	0.321289
62	3.31945	0.29587
64	3.33708	0.278756
66	3.24031	0.313588
68	3.15	0.324905
70	3.10777	0.320245
72	3.11229	0.328956
74	2.96697	0.287066
76	2.92292	0.270511
78	2.91172	0.302703
80	2.82281	0.283026
82	2.64753	0.326133
84	2.66504	0.32116
86	2.56461	0.293599
88	2.48656	0.331202
90	2.37753	0.314872
92	2.30825	0.308824
94	2.13905	0.289444
96	2.12056	0.317591
98	1.99223	0.305173
100	1.92902	0.336996
102	1.8362	0.334694
104	1.8359	0.365694
106	1.74018	0.351255
108	1.64122	0.374561
110	1.59687	0.326455
112	1.56701	0.324684
114	1.49961	0.347449
116	1.45072	0.37486
118	1.36519	0.381338
120	1.35626	0.41719
122	1.31851	0.411371
124	1.27175	0.413993
126	1.14939	0.42141
128	1.13634	0.435325
130	1.13355	0.497195
132	1.11724	0.492474
134	1.03354	0.536056
136	0.989675	0.515581
138	1.0519	0.531389
140	0.99896	0.589333
142	0.948554	0.612454
144	0.983812	0.676396
146	0.953922	0.699846
148	0.91374	0.763022
150	0.948203	0.753853
152	0.87992	0.799593
154	0.982273	0.923802
156	0.923872	0.944749
158	0.900885	1.02735
160	0.882347	1.01487
162	0.916801	1.08097
164	0.893512	1.06532
166	0.896742	1.15943
168	0.914749	1.15575
170	0.88377	1.2404
172	0.887201	1.17259
174	0.905297	1.23281
176	0.937427	1.1807
178	0.908355	1.20879
180	0.888412	1.14708
182	0.906606	1.1439
184	0.914899	1.09036
186	0.897699	1.05698
188	0.940338	1.03396
190	0.9645	1.04378
192	0.934281	1.02139
194	0.968574	0.88033
196	0.988643	0.926247
198	0.967527	0.85119
200	0.98304	0.832354
202	1.00528	0.811289
204	1.03972	0.762306
206	1.05423	0.751085
208	1.07736	0.708473
210	1.09618	0.668905
212	1.10875	0.641185
214	1.15832	0.655544
216	1.17737	0.616952
218	1.18582	0.631237
220	1.24461	0.567327
222	1.27112	0.613965
224	1.33339	0.578892
226	1.36219	0.597201
228	1.40492	0.598206
230	1.49202	0.576057
232	1.50331	0.605976
234	1.51811	0.627323
236	1.5938	0.628204
238	1.63805	0.653868
240	1.65067	0.639338
242	1.69616	0.660398
244	1.70358	0.682673
246	1.72545	0.704691
248	1.75279	0.691104
250	1.76715	0.716385
252	1.80843	0.712096
254	1.80454	0.718989
256	1.85366	0.742738
258	1.79897	0.733449
260	1.87873	0.74295
262	1.85187	0.706478
264	1.86744	0.794756
266	1.85601	0.749823
268	1.8971	0.740094
270	1.88503	0.74322
272	1.84004	0.761148
274	1.88566	0.803084
276	1.8749	0.800006
278	1.86138	0.745949
280	1.88744	0.755109
282	1.8426	0.815846
284	1.84255	0.767331
286	1.89902	0.79091
288	1.83263	0.810896
290	1.82515	0.746902
292	1.82718	0.8012
294	1.81867	0.775477
296	1.87939	0.785805
298	1.85863	0.760927
300	1.79082	0.778619
302	1.79901	0.745116
304	1.76179	0.783078
306	1.82834	0.790353
308	1.78209	0.786618
310	1.76862	0.78878
312	1.75326	0.769094
314	1.73087	0.807276
316	1.73104	0.808948
318	1.69887	0.807704
320	1.69432	0.807638
322	1.71119	0.815811
324	1.64314	0.853865
326	1.67104	0.833065
328	1.71876	0.809361
330	1.72116	0.863713
332	1.76412	0.848703
334	1.70698	0.876533
336	1.8352	0.839951
338	1.75528	0.86078
340	1.84467	0.887675
342	1.7759	0.912384
344	1.79394	0.921702
346	1.75252	0.901125
348	1.68716	0.913473
350	1.84581	0.920061
352	1.72939	0.932084
354	1.78914	0.939384
356	1.80401	0.91937
358	1.81468	0.93701
360	1.80852	0.908299
362	1.8398	0.941738
364	1.88422	0.928974
366	1.84535	0.988451
368	1.88907	0.979882
370	1.89523	1.02558
372	1.9656	0.927235
374	1.9339	0.978241
376	2.04002	0.983371
378	2.08597	0.969677
380	2.12152	0.950398
382	2.07461	0.972641
384	2.09519	1.0092
386	2.20458	1.00994
388	2.16612	1.00348
390	2.43321	1.02526
392	2.3568	1.0097
394	2.28308	1.01178
396	2.21763	1.05019
398	2.31016	1.05857
400	2.35065	1.0875
402	2.59699	1.02676
404	2.61106	1.04571
406	2.54994	1.03015
408	2.71539	1.05194
410	2.68031	1.06071
412	2.66336	1.14104
414	2.6852	1.09073
416	2.93598	1.12083
418	2.92324	1.08633
420	3.08114	1.12589
